# Supplementary material for: Mock community as an in situ positive control for amplicon sequencing of microbiotas from the same ecosystem
Source: Sci Rep. 2023 Mar 11;13:4056. doi: 10.1038/s41598-023-30916-1 (PMC10008532; doi:10.1038/s41598-023-30916-1)
Supplement: Supplementary file 3 — Supplementary Information 3. [file 41598_2023_30916_MOESM3_ESM.xlsx]

## Sheet: Table S1
Table S1. Metadata associated with bovine faecal pools (BP1, 2, 3).
fastq ID	Library ID	Pool	Pool composition	Library ID	Biomass content	MC dose	Library ID	PCR Spikein	replicate	raw reads	mapped reads	mapped reads (%)	Library ID	Synthetic rRNA reads / total reads	MC reads / total reads	Library ID	I. halotolerans / A. halotolerans (primary SVs)	I. halotolerans / A. halotolerans (inc. secondary SVs)	Tested with ddPCR
bpc1-1-m0	BP1_LBM_nMC_r1	BP1	309, 313, 319	BP1_LBM_nMC_r1	1	0	BP1_LBM_nMC_r1	0	tec	37329.2	29375	78.6917	BP1_LBM_nMC_r1	0	0	BP1_LBM_nMC_r1	na	na
bpc1-1-m1	BP1_LBM_nMC_r3	BP1	309, 313, 319	BP1_LBM_nMC_r3	1	0	BP1_LBM_nMC_r3	sp0.01st	tec	25694.3	20109	78.2625	BP1_LBM_nMC_r3	0	0	BP1_LBM_nMC_r3	na	na
bpc1-1-m2	BP1_LBM_nMC_r5	BP1	309, 313, 319	BP1_LBM_nMC_r5	1	0	BP1_LBM_nMC_r5	sp0.1st	tec	43802.8	34169	78.0065	BP1_LBM_nMC_r5	0	0	BP1_LBM_nMC_r5	na	na
bpc1-1-m3	BP1_LBM_nMC_r7	BP1	309, 313, 319	BP1_LBM_nMC_r7	1	0	BP1_LBM_nMC_r7	sp1st	tec	56137.5	44531	79.3248	BP1_LBM_nMC_r7	0	0	BP1_LBM_nMC_r7	na	na
bpc1-2-m0	BP1_LBM_nMC_r2	BP1	309, 313, 319	BP1_LBM_nMC_r2	1	0	BP1_LBM_nMC_r2	0	tec	40666	32006	78.7046	BP1_LBM_nMC_r2	0	0	BP1_LBM_nMC_r2	na	na
bpc1-2-m1	BP1_LBM_nMC_r4	BP1	309, 313, 319	BP1_LBM_nMC_r4	1	0	BP1_LBM_nMC_r4	sp0.01st	tec	41790.7	33248	79.5584	BP1_LBM_nMC_r4	0	0	BP1_LBM_nMC_r4	na	na
bpc1-2-m2	BP1_LBM_nMC_r6	BP1	309, 313, 319	BP1_LBM_nMC_r6	1	0	BP1_LBM_nMC_r6	sp0.1st	tec	54450.4	42384	77.8397	BP1_LBM_nMC_r6	0	0	BP1_LBM_nMC_r6	na	na
bpc1-2-m3	BP1_LBM_nMC_r8	BP1	309, 313, 319	BP1_LBM_nMC_r8	1	0	BP1_LBM_nMC_r8	sp1st	tec	55887.6	43175	77.2533	BP1_LBM_nMC_r8	0	0	BP1_LBM_nMC_r8	na	na
bpc1m-1-m0	BP1_LBM_HMC_r1	BP1	309, 313, 319	BP1_LBM_HMC_r1	1	0.5	BP1_LBM_HMC_r1	0	tec	43890.2	35831	81.6377	BP1_LBM_HMC_r1	0.353	0.353	BP1_LBM_HMC_r1	1.72826	1.42531	Y
bpc1m-1-m1	BP1_LBM_HMC_r3	BP1	309, 313, 319	BP1_LBM_HMC_r3	1	0.5	BP1_LBM_HMC_r3	sp0.01st	tec	57699.7	46466	80.5308	BP1_LBM_HMC_r3	0.34	0.34	BP1_LBM_HMC_r3	1.77868	1.46054
bpc1m-1-m2	BP1_LBM_HMC_r5	BP1	309, 313, 319	BP1_LBM_HMC_r5	1	0.5	BP1_LBM_HMC_r5	sp0.1st	tec	40191.1	33157	82.4984	BP1_LBM_HMC_r5	0.344	0.344	BP1_LBM_HMC_r5	1.62219	1.36722
bpc1m-1-m3	BP1_LBM_HMC_r7	BP1	309, 313, 319	BP1_LBM_HMC_r7	1	0.5	BP1_LBM_HMC_r7	sp1st	tec	63898.3	51917	81.2494	BP1_LBM_HMC_r7	0.323	0.323	BP1_LBM_HMC_r7	1.67747	1.40072
bpc1m-2-m0	BP1_LBM_HMC_r2	BP1	309, 313, 319	BP1_LBM_HMC_r2	1	0.5	BP1_LBM_HMC_r2	0	tec	38603.9	30795	79.7717	BP1_LBM_HMC_r2	0.337	0.337	BP1_LBM_HMC_r2	1.81859	1.50229	Y
bpc1m-2-m1	BP1_LBM_HMC_r4	BP1	309, 313, 319	BP1_LBM_HMC_r4	1	0.5	BP1_LBM_HMC_r4	sp0.01st	tec	26769	21866	81.6839	BP1_LBM_HMC_r4	0.341	0.341	BP1_LBM_HMC_r4	1.67161	1.40716
bpc1m-2-m2	BP1_LBM_HMC_r6	BP1	309, 313, 319	BP1_LBM_HMC_r6	1	0.5	BP1_LBM_HMC_r6	sp0.1st	tec	40253.6	31775	78.9371	BP1_LBM_HMC_r6	0.305	0.305	BP1_LBM_HMC_r6	1.78495	1.45871
bpc1m-2-m3	BP1_LBM_HMC_r8	BP1	309, 313, 319	BP1_LBM_HMC_r8	1	0.5	BP1_LBM_HMC_r8	sp1st	tec	45165	36578	80.9876	BP1_LBM_HMC_r8	0.331	0.331	BP1_LBM_HMC_r8	1.87171	1.53729
bpc40-1-m0	BP1_HBM_nMC_r1	BP1	309, 313, 319	BP1_HBM_nMC_r1	40	0	BP1_HBM_nMC_r1	0	tec	44577.6	31482	70.6229	BP1_HBM_nMC_r1	0	0	BP1_HBM_nMC_r1	na	na
bpc40-1-m1	BP1_HBM_nMC_r3	BP1	309, 313, 319	BP1_HBM_nMC_r3	40	0	BP1_HBM_nMC_r3	sp0.01st	tec	49239.1	36086	73.2874	BP1_HBM_nMC_r3	0	0	BP1_HBM_nMC_r3	na	na
bpc40-1-m2	BP1_HBM_nMC_r5	BP1	309, 313, 319	BP1_HBM_nMC_r5	40	0	BP1_HBM_nMC_r5	sp0.1st	tec	48051.8	33525	69.7684	BP1_HBM_nMC_r5	0	0	BP1_HBM_nMC_r5	na	na
bpc40-1-m3	BP1_HBM_nMC_r7	BP1	309, 313, 319	BP1_HBM_nMC_r7	40	0	BP1_HBM_nMC_r7	sp1st	tec	40740.9	28151	69.0976	BP1_HBM_nMC_r7	0	0	BP1_HBM_nMC_r7	na	na
bpc40-2-m0	BP1_HBM_nMC_r2	BP1	309, 313, 319	BP1_HBM_nMC_r2	40	0	BP1_HBM_nMC_r2	0	tec	40666	28384	69.7979	BP1_HBM_nMC_r2	0	0	BP1_HBM_nMC_r2	na	na
bpc40-2-m1	BP1_HBM_nMC_r4	BP1	309, 313, 319	BP1_HBM_nMC_r4	40	0	BP1_HBM_nMC_r4	sp0.01st	tec	45914.8	32505	70.7942	BP1_HBM_nMC_r4	0	0	BP1_HBM_nMC_r4	na	na
bpc40-2-m2	BP1_HBM_nMC_r6	BP1	309, 313, 319	BP1_HBM_nMC_r6	40	0	BP1_HBM_nMC_r6	sp0.1st	tec	40840.9	28962	70.9142	BP1_HBM_nMC_r6	0	0	BP1_HBM_nMC_r6	na	na
bpc40-2-m3	BP1_HBM_nMC_r8	BP1	309, 313, 319	BP1_HBM_nMC_r8	40	0	BP1_HBM_nMC_r8	sp1st	tec	59749.2	41377	69.2511	BP1_HBM_nMC_r8	0	0	BP1_HBM_nMC_r8	na	na
bpc40m-1-m0	BP1_HBM_HMC_r1	BP1	309, 313, 319	BP1_HBM_HMC_r1	40	0.5	BP1_HBM_HMC_r1	0	tec	41090.9	28994	70.5607	BP1_HBM_HMC_r1	0.01	0.01	BP1_HBM_HMC_r1	1.72632	1.30233	Y
bpc40m-1-m1	BP1_HBM_HMC_r3	BP1	309, 313, 319	BP1_HBM_HMC_r3	40	0.5	BP1_HBM_HMC_r3	sp0.01st	tec	58724.4	43451	73.9913	BP1_HBM_HMC_r3	0.098	0.098	BP1_HBM_HMC_r3	1.76923	1.47277
bpc40m-1-m2	BP1_HBM_HMC_r5	BP1	309, 313, 319	BP1_HBM_HMC_r5	40	0.5	BP1_HBM_HMC_r5	sp0.1st	tec	35417.1	25094	70.8527	BP1_HBM_HMC_r5	0.011	0.011	BP1_HBM_HMC_r5	1.39216	1.16667
bpc40m-1-m3	BP1_HBM_HMC_r7	BP1	309, 313, 319	BP1_HBM_HMC_r7	40	0.5	BP1_HBM_HMC_r7	sp1st	tec	57312.3	40236	70.2049	BP1_HBM_HMC_r7	0.011	0.011	BP1_HBM_HMC_r7	1.65789	1.48588
bpc40m-2-m0	BP1_HBM_HMC_r2	BP1	309, 313, 319	BP1_HBM_HMC_r2	40	0.5	BP1_HBM_HMC_r2	0	tec	44715.1	31726	70.9515	BP1_HBM_HMC_r2	0.011	0.011	BP1_HBM_HMC_r2	1.41085	1.15663	Y
bpc40m-2-m1	BP1_HBM_HMC_r4	BP1	309, 313, 319	BP1_HBM_HMC_r4	40	0.5	BP1_HBM_HMC_r4	sp0.01st	tec	45077.5	32288	71.6278	BP1_HBM_HMC_r4	0.011	0.011	BP1_HBM_HMC_r4	1.7479	1.43333
bpc40m-2-m2	BP1_HBM_HMC_r6	BP1	309, 313, 319	BP1_HBM_HMC_r6	40	0.5	BP1_HBM_HMC_r6	sp0.1st	tec	46114.7	32278	69.995	BP1_HBM_HMC_r6	0.011	0.011	BP1_HBM_HMC_r6	1.512	1.23718
bpc40m-2-m3	BP1_HBM_HMC_r8	BP1	309, 313, 319	BP1_HBM_HMC_r8	40	0.5	BP1_HBM_HMC_r8	sp1st	tec	58449.5	41022	70.1837	BP1_HBM_HMC_r8	0.013	0.013	BP1_HBM_HMC_r8	1.79545	1.50463
Galla2-BP-1-001-M0-r1	BP2_LBM_LMC_r1	BP2	309, 310, 311, 313, 316, 319	BP2_LBM_LMC_r1	1	0.0125	BP2_LBM_LMC_r1	0	tec	65644.1	44364	67.5826	BP2_LBM_LMC_r1	0.013	0.013	BP2_LBM_LMC_r1	1.51415	1.23684	Y
Galla2-BP-1-001-M0-r2	BP2_LBM_LMC_r2	BP2	309, 310, 311, 313, 316, 319	BP2_LBM_LMC_r2	1	0.0125	BP2_LBM_LMC_r2	0	tec	73169.1	52960	72.3802	BP2_LBM_LMC_r2	0.014	0.014	BP2_LBM_LMC_r2	1.90411	1.48097	Y
Galla2-BP-1-001-M0-r3	BP2_LBM_LMC_r3	BP2	309, 310, 311, 313, 316, 319	BP2_LBM_LMC_r3	1	0.0125	BP2_LBM_LMC_r3	0	tec	51474.6	37001	71.8821	BP2_LBM_LMC_r3	0.013	0.013	BP2_LBM_LMC_r3	1.71613	1.39896	Y
Galla2-BP-1-001-M0-r4	BP2_LBM_LMC_r4	BP2	309, 310, 311, 313, 316, 319	BP2_LBM_LMC_r4	1	0.0125	BP2_LBM_LMC_r4	0	tec	53576	37603	70.1863	BP2_LBM_LMC_r4	0.014	0.014	BP2_LBM_LMC_r4	1.77966	1.50935
Galla2-BP-1-05-M0-r1	BP2_LBM_HMC_r1	BP2	309, 310, 311, 313, 316, 319	BP2_LBM_HMC_r1	1	0.5	BP2_LBM_HMC_r1	0	tec	51874.8	38345	73.9183	BP2_LBM_HMC_r1	0.373	0.373	BP2_LBM_HMC_r1	1.70996	1.42644
Galla2-BP-1-05-M0-r2	BP2_LBM_HMC_r2	BP2	309, 310, 311, 313, 316, 319	BP2_LBM_HMC_r2	1	0.5	BP2_LBM_HMC_r2	0	tec	52895.5	39560	74.7889	BP2_LBM_HMC_r2	0.387	0.387	BP2_LBM_HMC_r2	1.68428	1.39824
Galla2-BP-1-05-M0-r3	BP2_LBM_HMC_r3	BP2	309, 310, 311, 313, 316, 319	BP2_LBM_HMC_r3	1	0.5	BP2_LBM_HMC_r3	0	tec	56157.7	40913	72.8538	BP2_LBM_HMC_r3	0.397	0.397	BP2_LBM_HMC_r3	1.64639	1.37994
Galla2-BP-1-05-M0-r4	BP2_LBM_HMC_r4	BP2	309, 310, 311, 313, 316, 319	BP2_LBM_HMC_r4	1	0.5	BP2_LBM_HMC_r4	0	tec	55057	39629	71.9782	BP2_LBM_HMC_r4	0.386	0.386	BP2_LBM_HMC_r4	1.62838	1.36745
Galla2-BP-40-0-M0-r1	BP2_HBM_nMC_r1	BP2	309, 310, 311, 313, 316, 319	BP2_HBM_nMC_r1	40	0	BP2_HBM_nMC_r1	0	tec	54576.6	36862	67.5417	BP2_HBM_nMC_r1	0	0	BP2_HBM_nMC_r1	na	na
Galla2-BP-40-0-M0-r2	BP2_HBM_nMC_r2	BP2	309, 310, 311, 313, 316, 319	BP2_HBM_nMC_r2	40	0	BP2_HBM_nMC_r2	0	tec	45490.5	31313	68.8341	BP2_HBM_nMC_r2	0	0	BP2_HBM_nMC_r2	na	na
Galla2-BP-40-0-M0-r3	BP2_HBM_nMC_r3	BP2	309, 310, 311, 313, 316, 319	BP2_HBM_nMC_r3	40	0	BP2_HBM_nMC_r3	0	tec	46111	31196	67.6542	BP2_HBM_nMC_r3	0	0	BP2_HBM_nMC_r3	na	na
Galla2-BP-40-0-M0-r4	BP2_HBM_nMC_r4	BP2	309, 310, 311, 313, 316, 319	BP2_HBM_nMC_r4	40	0	BP2_HBM_nMC_r4	0	tec	52435.2	35485	67.674	BP2_HBM_nMC_r4	0	0	BP2_HBM_nMC_r4	na	na
Galla2-BP-40-001-M0-r1	BP2_HBM_LMC_r1	BP2	309, 310, 311, 313, 316, 319	BP2_HBM_LMC_r1	40	0.0125	BP2_HBM_LMC_r1	0	tec	68946.3	48339	70.1111	BP2_HBM_LMC_r1	0.001	0.001	BP2_HBM_LMC_r1	1.5	1.25	Y
Galla2-BP-40-001-M0-r2	BP2_HBM_LMC_r2	BP2	309, 310, 311, 313, 316, 319	BP2_HBM_LMC_r2	40	0.0125	BP2_HBM_LMC_r2	0	tec	61401.2	43518	70.8748	BP2_HBM_LMC_r2	0.001	0.001	BP2_HBM_LMC_r2	1	0.933333	Y
Galla2-BP-40-001-M0-r3	BP2_HBM_LMC_r3	BP2	309, 310, 311, 313, 316, 319	BP2_HBM_LMC_r3	40	0.0125	BP2_HBM_LMC_r3	0	tec	76571.4	52217	68.1939	BP2_HBM_LMC_r3	0.001	0.001	BP2_HBM_LMC_r3	1.14815	0.939394	Y
Galla2-BP-40-001-M0-r4	BP2_HBM_LMC_r4	BP2	309, 310, 311, 313, 316, 319	BP2_HBM_LMC_r4	40	0.0125	BP2_HBM_LMC_r4	0	tec	84656.8	58075	68.6005	BP2_HBM_LMC_r4	0.001	0.001	BP2_HBM_LMC_r4	1.47826	1.2963
Galla2-BP-40-05-M0-r1	BP2_HBM_HMC_r1	BP2	309, 310, 311, 313, 316, 319	BP2_HBM_HMC_r1	40	0.5	BP2_HBM_HMC_r1	0	tec	52975.6	36221	68.373	BP2_HBM_HMC_r1	0.02	0.02	BP2_HBM_HMC_r1	1.64113	1.40468
Galla2-BP-40-05-M0-r2	BP2_HBM_HMC_r2	BP2	309, 310, 311, 313, 316, 319	BP2_HBM_HMC_r2	40	0.5	BP2_HBM_HMC_r2	0	tec	67725.5	47421	70.0194	BP2_HBM_HMC_r2	0.02	0.02	BP2_HBM_HMC_r2	2.34211	1.91592
Galla2-BP-40-05-M0-r3	BP2_HBM_HMC_r3	BP2	309, 310, 311, 313, 316, 319	BP2_HBM_HMC_r3	40	0.5	BP2_HBM_HMC_r3	0	tec	67425.3	46571	69.0705	BP2_HBM_HMC_r3	0.022	0.022	BP2_HBM_HMC_r3	1.90881	1.59897
Galla2-BP-40-05-M0-r4	BP2_HBM_HMC_r4	BP2	309, 310, 311, 313, 316, 319	BP2_HBM_HMC_r4	40	0.5	BP2_HBM_HMC_r4	0	tec	52795.5	36492	69.1196	BP2_HBM_HMC_r4	0.021	0.021	BP2_HBM_HMC_r4	1.95798	1.60201
BPA-1-0-M0-B	BP3_LBM_nMC_r5	BP3	309, 312, 313, 318	BP3_LBM_nMC_r5	1	0	BP3_LBM_nMC_r5	0	bio	32747.8	22897	69.9192	BP3_LBM_nMC_r5	0	0	BP3_LBM_nMC_r5	na	na
BPA-1-0-M0-C	BP3_LBM_nMC_r6	BP3	309, 312, 313, 318	BP3_LBM_nMC_r6	1	0	BP3_LBM_nMC_r6	0	bio	19179.9	13198	68.8115	BP3_LBM_nMC_r6	0.001	0.001	BP3_LBM_nMC_r6	na	na
BPA-1-0-M0-D	BP3_LBM_nMC_r7	BP3	309, 312, 313, 318	BP3_LBM_nMC_r7	1	0	BP3_LBM_nMC_r7	0	bio	20104.3	13886	69.07	BP3_LBM_nMC_r7	0.001	0.001	BP3_LBM_nMC_r7	na	na
BPA-1-0-M0-r1	BP3_LBM_nMC_r1	BP3	309, 312, 313, 318	BP3_LBM_nMC_r1	1	0	BP3_LBM_nMC_r1	0	tec	32384.7	24448	75.4925	BP3_LBM_nMC_r1	0	0	BP3_LBM_nMC_r1	na	na
BPA-1-0-M0-r2	BP3_LBM_nMC_r2	BP3	309, 312, 313, 318	BP3_LBM_nMC_r2	1	0	BP3_LBM_nMC_r2	0	tec	29017.5	22154	76.3471	BP3_LBM_nMC_r2	0.001	0.001	BP3_LBM_nMC_r2	na	na
BPA-1-0-M0-r3	BP3_LBM_nMC_r3	BP3	309, 312, 313, 318	BP3_LBM_nMC_r3	1	0	BP3_LBM_nMC_r3	0	tec	26310.5	20435	77.6686	BP3_LBM_nMC_r3	0	0	BP3_LBM_nMC_r3	na	na
BPA-1-0-M0-r4	BP3_LBM_nMC_r4	BP3	309, 312, 313, 318	BP3_LBM_nMC_r4	1	0	BP3_LBM_nMC_r4	0	tec	31311.8	23195	74.0775	BP3_LBM_nMC_r4	0.001	0.001	BP3_LBM_nMC_r4	na	na
BPA-1-001-M0-B	BP3_LBM_LMC_r5	BP3	309, 312, 313, 318	BP3_LBM_LMC_r5	1	0.0125	BP3_LBM_LMC_r5	0	bio	22745.2	15907	69.9356	BP3_LBM_LMC_r5	0.013	0.013	BP3_LBM_LMC_r5	1.44595	1.1978	Y
BPA-1-001-M0-C	BP3_LBM_LMC_r6	BP3	309, 312, 313, 318	BP3_LBM_LMC_r6	1	0.0125	BP3_LBM_LMC_r6	0	bio	19345	13615	70.38	BP3_LBM_LMC_r6	0.015	0.015	BP3_LBM_LMC_r6	1.63014	1.32222	Y
BPA-1-001-M0-D	BP3_LBM_LMC_r7	BP3	309, 312, 313, 318	BP3_LBM_LMC_r7	1	0.0125	BP3_LBM_LMC_r7	0	bio	14921.4	10207	68.4052	BP3_LBM_LMC_r7	0.01	0.01	BP3_LBM_LMC_r7	1.48649	1.14583	Y
BPA-1-001-M0-r1	BP3_LBM_LMC_r1	BP3	309, 312, 313, 318	BP3_LBM_LMC_r1	1	0.0125	BP3_LBM_LMC_r1	0	tec	20203.3	15663	77.527	BP3_LBM_LMC_r1	0.026	0.026	BP3_LBM_LMC_r1	1.40132	1.1978
BPA-1-001-M0-r2	BP3_LBM_LMC_r2	BP3	309, 312, 313, 318	BP3_LBM_LMC_r2	1	0.0125	BP3_LBM_LMC_r2	0	tec	24924	19069	76.5086	BP3_LBM_LMC_r2	0.019	0.019	BP3_LBM_LMC_r2	1.36496	1.05028
BPA-1-001-M0-r3	BP3_LBM_LMC_r3	BP3	309, 312, 313, 318	BP3_LBM_LMC_r3	1	0.0125	BP3_LBM_LMC_r3	0	tec	18503.2	13991	75.614	BP3_LBM_LMC_r3	0.025	0.025	BP3_LBM_LMC_r3	1.39259	1.15244
BPA-1-001-M0-r4	BP3_LBM_LMC_r4	BP3	309, 312, 313, 318	BP3_LBM_LMC_r4	1	0.0125	BP3_LBM_LMC_r4	0	tec	26409.5	20221	76.5671	BP3_LBM_LMC_r4	0.021	0.021	BP3_LBM_LMC_r4	1.42683	1.23958
BPA-1-05-M0-B	BP3_LBM_HMC_r5	BP3	309, 312, 313, 318	BP3_LBM_HMC_r5	1	0.5	BP3_LBM_HMC_r5	0	bio	21325.7	15579	73.0527	BP3_LBM_HMC_r5	0.309	0.309	BP3_LBM_HMC_r5	1.59786	1.29914
BPA-1-05-M0-C	BP3_LBM_HMC_r6	BP3	309, 312, 313, 318	BP3_LBM_HMC_r6	1	0.5	BP3_LBM_HMC_r6	0	bio	23157.9	16445	71.0126	BP3_LBM_HMC_r6	0.334	0.334	BP3_LBM_HMC_r6	1.51443	1.24785
BPA-1-05-M0-D	BP3_LBM_HMC_r7	BP3	309, 312, 313, 318	BP3_LBM_HMC_r7	1	0.5	BP3_LBM_HMC_r7	0	bio	50062.6	36738	73.3842	BP3_LBM_HMC_r7	0.363	0.363	BP3_LBM_HMC_r7	1.57735	1.29533
BPA-1-05-M0-r1	BP3_LBM_HMC_r1	BP3	309, 312, 313, 318	BP3_LBM_HMC_r1	1	0.5	BP3_LBM_HMC_r1	0	tec	31625.4	23287	73.6338	BP3_LBM_HMC_r1	0.49	0.49	BP3_LBM_HMC_r1	1.53058	1.26608
BPA-1-05-M0-r2	BP3_LBM_HMC_r2	BP3	309, 312, 313, 318	BP3_LBM_HMC_r2	1	0.5	BP3_LBM_HMC_r2	0	tec	33044.9	24353	73.6966	BP3_LBM_HMC_r2	0.467	0.467	BP3_LBM_HMC_r2	1.48226	1.22216
BPA-1-05-M0-r3	BP3_LBM_HMC_r3	BP3	309, 312, 313, 318	BP3_LBM_HMC_r3	1	0.5	BP3_LBM_HMC_r3	0	tec	26277.5	19573	74.4858	BP3_LBM_HMC_r3	0.481	0.481	BP3_LBM_HMC_r3	1.52078	1.26135
BPA-1-05-M0-r4	BP3_LBM_HMC_r4	BP3	309, 312, 313, 318	BP3_LBM_HMC_r4	1	0.5	BP3_LBM_HMC_r4	0	tec	19460.5	14190	72.9169	BP3_LBM_HMC_r4	0.481	0.481	BP3_LBM_HMC_r4	1.51116	1.24334
BPA-40-0-M0-r1	BP3_HBM_nMC_r1	BP3	309, 312, 313, 318	BP3_HBM_nMC_r1	40	0	BP3_HBM_nMC_r1	0	tec	24362.8	16809	68.9946	BP3_HBM_nMC_r1	0.001	0.001	BP3_HBM_nMC_r1	na	na
BPA-40-0-M0-r2	BP3_HBM_nMC_r2	BP3	309, 312, 313, 318	BP3_HBM_nMC_r2	40	0	BP3_HBM_nMC_r2	0	tec	22877.3	15547	67.9583	BP3_HBM_nMC_r2	0.002	0.002	BP3_HBM_nMC_r2	na	na
BPA-40-0-M0-r3	BP3_HBM_nMC_r3	BP3	309, 312, 313, 318	BP3_HBM_nMC_r3	40	0	BP3_HBM_nMC_r3	0	tec	22530.6	15425	68.4624	BP3_HBM_nMC_r3	0.001	0.001	BP3_HBM_nMC_r3	na	na
BPA-40-0-M0-r4	BP3_HBM_nMC_r4	BP3	309, 312, 313, 318	BP3_HBM_nMC_r4	40	0	BP3_HBM_nMC_r4	0	tec	23190.9	15730	67.8284	BP3_HBM_nMC_r4	0.001	0.001	BP3_HBM_nMC_r4	na	na
BPA-40-001-M0-r1	BP3_HBM_LMC_r1	BP3	309, 312, 313, 318	BP3_HBM_LMC_r1	40	0.0125	BP3_HBM_LMC_r1	0	tec	43691.3	32783	75.0333	BP3_HBM_LMC_r1	0.001	0.001	BP3_HBM_LMC_r1	0.454545	0.461538
BPA-40-001-M0-r2	BP3_HBM_LMC_r2	BP3	309, 312, 313, 318	BP3_HBM_LMC_r2	40	0.0125	BP3_HBM_LMC_r2	0	tec	32780.8	24754	75.5137	BP3_HBM_LMC_r2	0.001	0.001	BP3_HBM_LMC_r2	1.55556	1.16667
BPA-40-001-M0-r3	BP3_HBM_LMC_r3	BP3	309, 312, 313, 318	BP3_HBM_LMC_r3	40	0.0125	BP3_HBM_LMC_r3	0	tec	38244.3	29358	76.7644	BP3_HBM_LMC_r3	0.001	0.001	BP3_HBM_LMC_r3	1.14286	0.894737
BPA-40-001-M0-r4	BP3_HBM_LMC_r4	BP3	309, 312, 313, 318	BP3_HBM_LMC_r4	40	0.0125	BP3_HBM_LMC_r4	0	tec	23768.6	17634	74.1904	BP3_HBM_LMC_r4	0.001	0.001	BP3_HBM_LMC_r4	1	1
BPA-40-05-M0-r1	BP3_HBM_HMC_r1	BP3	309, 312, 313, 318	BP3_HBM_HMC_r1	40	0.5	BP3_HBM_HMC_r1	0	tec	31575.9	24296	76.9448	BP3_HBM_HMC_r1	0.022	0.022	BP3_HBM_HMC_r1	1.51075	1.20675	Y
BPA-40-05-M0-r2	BP3_HBM_HMC_r2	BP3	309, 312, 313, 318	BP3_HBM_HMC_r2	40	0.5	BP3_HBM_HMC_r2	0	tec	24692.9	18457	74.7462	BP3_HBM_HMC_r2	0.022	0.022	BP3_HBM_HMC_r2	1.23718	1.00505	Y
BPA-40-05-M0-r3	BP3_HBM_HMC_r3	BP3	309, 312, 313, 318	BP3_HBM_HMC_r3	40	0.5	BP3_HBM_HMC_r3	0	tec	21309.2	15914	74.6814	BP3_HBM_HMC_r3	0.02	0.02	BP3_HBM_HMC_r3	1.29167	1.03247	Y
BPA-40-05-M0-r4	BP3_HBM_HMC_r4	BP3	309, 312, 313, 318	BP3_HBM_HMC_r4	40	0.5	BP3_HBM_HMC_r4	0	tec	25848.3	19624	75.9198	BP3_HBM_HMC_r4	0.019	0.019	BP3_HBM_HMC_r4	1.34228	1.15819
Galla2-BP-0-0-M0-r1	Kex_nBM_nMC_r1	Kex	na	Kex_nBM_nMC_r1	0	0	Kex_nBM_nMC_r1	0	tec	20394	16269	79.7735	Kex_nBM_nMC_r1	0	0	Kex_nBM_nMC_r1	na	na
Galla2-BP-0-0-M0-r2	Kex_nBM_nMC_r2	Kex	na	Kex_nBM_nMC_r2	0	0	Kex_nBM_nMC_r2	0	tec	11488	9124	79.422	Kex_nBM_nMC_r2	0	0	Kex_nBM_nMC_r2	na	na
Galla2-BP-0-001-M0-r1	MC_nBM_LMC_r1	MC	na	MC_nBM_LMC_r1	0	0.0125	MC_nBM_LMC_r1	0	tec	48192	39035	80.9989	MC_nBM_LMC_r1	0.841	0.841	MC_nBM_LMC_r1	1.39084	1.17759
Galla2-BP-0-001-M0-r2	MC_nBM_LMC_r2	MC	na	MC_nBM_LMC_r2	0	0.0125	MC_nBM_LMC_r2	0	tec	32822	26216	79.8733	MC_nBM_LMC_r2	0.697	0.697	MC_nBM_LMC_r2	1.1951	1.00681
Galla2-BP-0-05-M0-r1	MC_nBM_HMC_r1	MC	na	MC_nBM_HMC_r1	0	0.5	MC_nBM_HMC_r1	0	tec	45170	36664	81.1689	MC_nBM_HMC_r1	0.984	0.984	MC_nBM_HMC_r1	1.37513	1.17145
Galla2-BP-0-05-M0-r2	MC_nBM_HMC_r2	MC	na	MC_nBM_HMC_r2	0	0.5	MC_nBM_HMC_r2	0	tec	42929	34719	80.8754	MC_nBM_HMC_r2	0.987	0.987	MC_nBM_HMC_r2	1.38388	1.18004
Galla2-PCRK-r1	Kpcr_nBM_nMC_r1	Kpcr	na	Kpcr_nBM_nMC_r1	0	0	Kpcr_nBM_nMC_r1	0	tec	12929	9936	76.8505	Kpcr_nBM_nMC_r1	0	0	Kpcr_nBM_nMC_r1	na	na
Galla2-PCRK-r2	Kpcr_nBM_nMC_r2	Kpcr	na	Kpcr_nBM_nMC_r2	0	0	Kpcr_nBM_nMC_r2	0	tec	14230	11025	77.4772	Kpcr_nBM_nMC_r2	0	0	Kpcr_nBM_nMC_r2	na	na
PCRK-r3	Kpcr_nBM_nMC_r3	Kpcr	na	Kpcr_nBM_nMC_r3	0	0	Kpcr_nBM_nMC_r3	0	tec	7342	5615	76.4778	Kpcr_nBM_nMC_r3	0.002	0.002	Kpcr_nBM_nMC_r3	na	na

## Sheet: Table S2
Table S2. Wilcoxon rank sum test on alpha diversity estimates across sample pools with high and low biomass and MC dose. Comparisons within pools in italics. Comparisons in which values are ≤ 0.05 are highlighted with bold characters.
		BP1_LBM_nMC	BP1_LBM_HMC	BP1_HBM_nMC	BP1_HBM_HMC	BP2_LBM_LMC	BP2_LBM_HMC	BP2_HBM_nMC	BP2_HBM_LMC	BP2_HBM_HMC	BP3_LBM_nMC	BP3_LBM_LMC	BP3_LBM_HMC	BP3_HBM_nMC	BP3_HBM_LMC
Observed	BP1_LBM_HMC	1	-	-	-	-	-	-	-	-	-	-	-	-	-
	BP1_HBM_nMC	1	0.749	-	-	-	-	-	-	-	-	-	-	-	-
	BP1_HBM_HMC	1	1	1	-	-	-	-	-	-	-	-	-	-	-
	BP2_LBM_LMC	1	0.63	1	1	-	-	-	-	-	-	-	-	-	-
	BP2_LBM_HMC	1	1	1	1	1	-	-	-	-	-	-	-	-	-
	BP2_HBM_nMC	0.376	0.63	0.63	0.376	1	1	-	-	-	-	-	-	-	-
	BP2_HBM_LMC	0.376	0.63	0.63	0.376	1	1	1	-	-	-	-	-	-	-
	BP2_HBM_HMC	0.376	0.63	0.63	0.376	1	1	1	1	-	-	-	-	-	-
	BP3_LBM_nMC	0.033	0.142	0.142	0.033	0.648	0.521	0.521	0.521	0.521	-	-	-	-	-
	BP3_LBM_LMC	0.033	0.142	0.142	0.033	0.648	0.521	0.521	0.521	0.521	1	-	-	-	-
	BP3_LBM_HMC	0.067	0.224	0.224	0.067	0.752	0.648	0.648	0.648	0.648	1	1	-	-	-
	BP3_HBM_nMC	1	1	1	0.63	1	1	1	1	1	0.715	1	0.648	-	-
	BP3_HBM_LMC	0.63	0.63	0.749	0.376	1	1	1	1	1	0.715	1	0.648	1	-
	BP3_HBM_HMC	1	1	1	1	1	1	1	1	1	0.715	1	0.648	1	1
Shannon	BP1_LBM_HMC	1	-	-	-	-	-	-	-	-	-	-	-	-	-
	BP1_HBM_nMC	1	1	-	-	-	-	-	-	-	-	-	-	-	-
	BP1_HBM_HMC	1	1	1	-	-	-	-	-	-	-	-	-	-	-
	BP2_LBM_LMC	0.376	0.376	0.376	0.376	-	-	-	-	-	-	-	-	-	-
	BP2_LBM_HMC	1	1	1	1	1	-	-	-	-	-	-	-	-	-
	BP2_HBM_nMC	0.376	0.376	0.376	0.376	1	1	-	-	-	-	-	-	-	-
	BP2_HBM_LMC	0.376	0.376	0.376	0.376	1	1	1	-	-	-	-	-	-	-
	BP2_HBM_HMC	0.376	0.376	0.376	0.376	1	1	1	1	-	-	-	-	-	-
	BP3_LBM_nMC	0.033	0.033	0.033	0.033	0.394	0.394	0.394	0.394	0.394	-	-	-	-	-
	BP3_LBM_LMC	0.033	0.033	0.033	0.033	0.394	0.394	0.394	0.394	0.394	1	-	-	-	-
	BP3_LBM_HMC	0.065	0.065	0.065	0.065	0.524	0.524	0.524	0.524	0.524	1	1	-	-	-
	BP3_HBM_nMC	0.376	0.376	0.376	0.376	1	1	1	1	1	0.594	1	0.914	-	-
	BP3_HBM_LMC	0.376	0.376	0.376	0.376	1	1	1	1	1	1	1	1	1	-
	BP3_HBM_HMC	0.376	0.376	0.376	0.376	1	1	1	1	1	1	1	0.524	1	1
Inverse Simpson	BP1_LBM_HMC	1	-	-	-	-	-	-	-	-	-	-	-	-	-
	BP1_HBM_nMC	1	1	-	-	-	-	-	-	-	-	-	-	-	-
	BP1_HBM_HMC	1	1	1	-	-	-	-	-	-	-	-	-	-	-
	BP2_LBM_LMC	1	1	1	0.954	-	-	-	-	-	-	-	-	-	-
	BP2_LBM_HMC	1	1	1	1	1	-	-	-	-	-	-	-	-	-
	BP2_HBM_nMC	0.566	0.376	0.376	0.376	1	1	-	-	-	-	-	-	-	-
	BP2_HBM_LMC	0.566	0.376	0.376	0.376	1	1	1	-	-	-	-	-	-	-
	BP2_HBM_HMC	1	0.376	0.376	0.376	1	1	1	1	-	-	-	-	-	-
	BP3_LBM_nMC	0.033	0.033	0.033	0.118	0.485	0.485	0.485	0.485	0.485	-	-	-	-	-
	BP3_LBM_LMC	0.033	0.062	0.033	0.205	0.485	0.485	0.485	0.485	0.485	1	-	-	-	-
	BP3_LBM_HMC	0.066	0.066	0.066	0.066	0.61	0.61	0.61	0.61	0.61	1	1	-	-	-
	BP3_HBM_nMC	0.376	0.954	0.376	1	1	1	1	1	1	1	1	1	-	-
	BP3_HBM_LMC	0.566	0.566	0.376	0.954	1	1	1	1	1	1	1	1	1	-
	BP3_HBM_HMC	0.566	0.566	0.376	0.954	1	1	1	1	1	1	1	1	1	1
		BP1_LBM_nMC	BP1_LBM_HMC	BP1_HBM_nMC	BP1_HBM_HMC	BP2_LBM_LMC	BP2_LBM_HMC	BP2_HBM_nMC	BP2_HBM_LMC	BP2_HBM_HMC	BP3_LBM_nMC	BP3_LBM_LMC	BP3_LBM_HMC	BP3_HBM_nMC	BP3_HBM_LMC

## Sheet: Table S3
Table S3. Permutational multivariate analysis of variance (PERMANOVA) of beta diversity estimates across
sample pools (Pool ID) with contrasting amount of MC and biomass, expressed as MC-biomass ratio.
Normalization strategy	distance metrics	Pool		Variable	F.model	R2	Pr(>F)	Signif. Code
CLR	euclidean	BP1 - BP3	LMC, HMB	Pool_ID	15.0125	0.36817	0.001	***
				MC-biomass ratio	2.5266	0.03098	0.013	*
				Residual		0.60085
Rarefaction	Bray-Curtis	BP1 - BP3	LMC, HMB	Pool_ID	17.3042	0.40473	0.001	***
				MC-biomass ratio	1.9016	0.02224	0.048	*
				Residual		0.57303
	UniFrac (weighted)	BP1 - BP3	LMC, HMB	Pool_ID	67.077	0.7023	0.001	***
				MC-biomass ratio	7.866	0.04118	0.002	**
				Residual		0.25652
	UniFrac (unweighted)	BP1 - BP3	LMC, HMB	Pool_ID	7.1473	0.22147	0.001	***
				MC-biomass ratio	1.2497	0.01936	0.128
				Residual		0.75917
CLR on MC-transformed data	euclidean	BP1 - BP3	LMC, HMB	Pool_ID	5.7739	0.191	0.001	***
				MC-biomass ratio	1.9118	0.03162	0.007	**
				Residual		0.77738
CLR	euclidean	BP1	LMC, HMB	MC-biomass ratio	1.8925	0.11908	0.001	***
				Residual		0.88092
		BP2	LMC, HMB	MC-biomass ratio	1.7264	0.10977	0.001	***
				Residual		0.89023
		BP3	LMC, HMB	MC-biomass ratio	1.3591	0.06676	0.017	*
				Residual		0.93324
Rarefaction	Bray-Curtis	BP1	LMC, HMB	MC-biomass ratio	1.7839	0.11302	0.001	***
				Residual		0.88698
		BP2	LMC, HMB	MC-biomass ratio	1.3465	0.08774	0.001	***
				Residual		0.91226
		BP3	LMC, HMB	MC-biomass ratio	1.2303	0.06081	0.001	***
				Residual		0.93919
	UniFrac (weighted)	BP1	LMC, HMB	MC-biomass ratio	16.514	0.5412	0.001	***
				Residual		0.4588
		BP2	LMC, HMB	MC-biomass ratio	2.2332	0.13757	0.046	*
				Residual		0.86243
		BP3	LMC, HMB	MC-biomass ratio	2.3392	0.10962	0.012	*
				Residual		0.89038
	UniFrac (unweighted)	BP1	LMC, HMB	MC-biomass ratio	1.27	0.08317	0.004	**
				Residual		0.91683
		BP2	LMC, HMB	MC-biomass ratio	0.9852	0.06574	0.573
				Residual		0.93426
		BP3	LMC, HMB	MC-biomass ratio	1.0522	0.05247	0.22
				Residual		0.94753

## Sheet: Table S4
Table S4. Metadata associated with test samples. For each library, the table reports on origin, study site, sample
collection method and preparation. Detailed information regarding DNA extraction, amplification and
sequencing protocols are provided for each library.
BIOSAMPLE	SampleID	SampleType	taxonomic classification	study area	sampling site	Sampling date	collected by	sampling method	replicate	Pooled_sample	Biomass for DNA extraction	Sample preparation	MC coextraction	MC description	MC dose	DNA extraction metod	DNA quantification (ng/ml)	16S rRNA gene target region	forward primer seq	reverse primer seq	Amplification protocol	PCR template (ng)	Amplification chemistry	PCR cycles	Sequencing chemistry	raw reads	mapped reads	MC reads / total reads	I. halotolerans / A. halotolerans (inc. secondary SVs)	16S rRNA gene copies / DNA ng (miseq)	16S rRNA gene copies / DNA ng (ddPCR)
MN-Cela-68-NoMC	Cer68	Cervus	Cervus elaphus	Val Mazia/Matschertal, South Tyrol, Italy; site code LTER_EU_IT_097, 46.6928°, 10.6157°	2000.4	15/07/19 - 15/08/19	HCH	hand sampling	biological	N	70 mg	Fecal pellets were dissected in a biological cabinent with sterile forceps and blades. The samples were generated by dissecting the central region of the pellet along the longitudinal axis (avoiding the two terminal regions) and were made in such a way as to sample both the outer and the inner region of the pellet. Replicates were generated by multiple dissections from the same pellet.	N	na	0	NucleoSpin® Soil (MACHEREY-NAGEL) as reported by Praeg et al. (2019)	84.63	341F-805R	CCTACGGGNGGCWGCAG	GACTACNVGGGTWTCTAATCC	http://www.earthmicrobiome.org/protocols-and-standards/16s	9	KAPA HiFi HotStart ReadyMix (Roche Applied Science)	30	MiSeq Standard Flow Cell - 600 cycle - V3 reagents	72798	39665	0	na	nd	293749
MN-Cela-68-MCd1-10	Cer68	Cervus	Cervus elaphus	Val Mazia/Matschertal, South Tyrol, Italy; site code LTER_EU_IT_097, 46.6928°, 10.6157°	2000.4	15/07/19 - 15/08/19	HCH	hand sampling	biological	N	70 mg	Fecal pellets were dissected in a biological cabinent with sterile forceps and blades. The samples were generated by dissecting the central region of the pellet along the longitudinal axis (avoiding the two terminal regions) and were made in such a way as to sample both the outer and the inner region of the pellet. Replicates were generated by multiple dissections from the same pellet.	Y	ZymoBIOMICS™ Spike-in Control I	0.1	NucleoSpin® Soil (MACHEREY-NAGEL) as reported by Praeg et al. (2019)	68.4	341F-805R	CCTACGGGNGGCWGCAG	GACTACNVGGGTWTCTAATCC	http://www.earthmicrobiome.org/protocols-and-standards/16s	9	KAPA HiFi HotStart ReadyMix (Roche Applied Science)	30	MiSeq Standard Flow Cell - 600 cycle - V3 reagents	58444	33433	0.00093	0.823529	1.59286e+09	142003
MN-Cela-68-MCd1-100	Cer68	Cervus	Cervus elaphus	Val Mazia/Matschertal, South Tyrol, Italy; site code LTER_EU_IT_097, 46.6928°, 10.6157°	2000.4	15/07/19 - 15/08/19	HCH	hand sampling	biological	N	70 mg	Fecal pellets were dissected in a biological cabinent with sterile forceps and blades. The samples were generated by dissecting the central region of the pellet along the longitudinal axis (avoiding the two terminal regions) and were made in such a way as to sample both the outer and the inner region of the pellet. Replicates were generated by multiple dissections from the same pellet.	Y	ZymoBIOMICS™ Spike-in Control I	0.01	NucleoSpin® Soil (MACHEREY-NAGEL) as reported by Praeg et al. (2019)	87.72	341F-805R	CCTACGGGNGGCWGCAG	GACTACNVGGGTWTCTAATCC	http://www.earthmicrobiome.org/protocols-and-standards/16s	9	KAPA HiFi HotStart ReadyMix (Roche Applied Science)	30	MiSeq Standard Flow Cell - 600 cycle - V3 reagents	61988	35076	9e-05	nd	7.79467e+08	137939
MN-Cela-90-NoMC	Cer90	Cervus	Cervus elaphus	Val Mazia/Matschertal, South Tyrol, Italy; site code LTER_EU_IT_097, 46.6928°, 10.6157°	2500.3	15/07/19 - 15/08/19	HCH	hand sampling	biological	N	40 mg	Fecal pellets were dissected in a biological cabinent with sterile forceps and blades. The samples were generated by dissecting the central region of the pellet along the longitudinal axis (avoiding the two terminal regions) and were made in such a way as to sample both the outer and the inner region of the pellet. Replicates were generated by multiple dissections from the same pellet.	N	na	0	NucleoSpin® Soil (MACHEREY-NAGEL) as reported by Praeg et al. (2019)	12.25	341F-805R	CCTACGGGNGGCWGCAG	GACTACNVGGGTWTCTAATCC	http://www.earthmicrobiome.org/protocols-and-standards/16s	9	KAPA HiFi HotStart ReadyMix (Roche Applied Science)	30	MiSeq Standard Flow Cell - 600 cycle - V3 reagents	43175	27231	0	na	nd	259510
MN-Cela-90-MCd1-10	Cer90	Cervus	Cervus elaphus	Val Mazia/Matschertal, South Tyrol, Italy; site code LTER_EU_IT_097, 46.6928°, 10.6157°	2500.3	15/07/19 - 15/08/19	HCH	hand sampling	biological	N	40 mg	Fecal pellets were dissected in a biological cabinent with sterile forceps and blades. The samples were generated by dissecting the central region of the pellet along the longitudinal axis (avoiding the two terminal regions) and were made in such a way as to sample both the outer and the inner region of the pellet. Replicates were generated by multiple dissections from the same pellet.	Y	ZymoBIOMICS™ Spike-in Control I	0.1	NucleoSpin® Soil (MACHEREY-NAGEL) as reported by Praeg et al. (2019)	18.96	341F-805R	CCTACGGGNGGCWGCAG	GACTACNVGGGTWTCTAATCC	http://www.earthmicrobiome.org/protocols-and-standards/16s	9	KAPA HiFi HotStart ReadyMix (Roche Applied Science)	30	MiSeq Standard Flow Cell - 600 cycle - V3 reagents	44379	28894	0.00786	1.55056	1.41036e+08	235549
MN-Cela-90-MCd1-100	Cer90	Cervus	Cervus elaphus	Val Mazia/Matschertal, South Tyrol, Italy; site code LTER_EU_IT_097, 46.6928°, 10.6157°	2500.3	15/07/19 - 15/08/19	HCH	hand sampling	biological	N	40 mg	Fecal pellets were dissected in a biological cabinent with sterile forceps and blades. The samples were generated by dissecting the central region of the pellet along the longitudinal axis (avoiding the two terminal regions) and were made in such a way as to sample both the outer and the inner region of the pellet. Replicates were generated by multiple dissections from the same pellet.	Y	ZymoBIOMICS™ Spike-in Control I	0.01	NucleoSpin® Soil (MACHEREY-NAGEL) as reported by Praeg et al. (2019)	13.22	341F-805R	CCTACGGGNGGCWGCAG	GACTACNVGGGTWTCTAATCC	http://www.earthmicrobiome.org/protocols-and-standards/16s	9	KAPA HiFi HotStart ReadyMix (Roche Applied Science)	30	MiSeq Standard Flow Cell - 600 cycle - V3 reagents	47923	30424	0.00138	0.909091	1.01487e+08	170575
MN-Cela-109-NoMC	Cer109	Cervus	Cervus elaphus	Val Mazia/Matschertal, South Tyrol, Italy; site code LTER_EU_IT_097, 46.6928°, 10.6157°	2500.1	15/07/19 - 15/08/19	HCH	hand sampling	biological	N	60 mg	Fecal pellets were dissected in a biological cabinent with sterile forceps and blades. The samples were generated by dissecting the central region of the pellet along the longitudinal axis (avoiding the two terminal regions) and were made in such a way as to sample both the outer and the inner region of the pellet. Replicates were generated by multiple dissections from the same pellet.	N	na	0	NucleoSpin® Soil (MACHEREY-NAGEL) as reported by Praeg et al. (2019)	11.56	341F-805R	CCTACGGGNGGCWGCAG	GACTACNVGGGTWTCTAATCC	http://www.earthmicrobiome.org/protocols-and-standards/16s	9	KAPA HiFi HotStart ReadyMix (Roche Applied Science)	30	MiSeq Standard Flow Cell - 600 cycle - V3 reagents	46652	29042	0	na	nd	184602
MN-Cela-109-MCd1-10	Cer109	Cervus	Cervus elaphus	Val Mazia/Matschertal, South Tyrol, Italy; site code LTER_EU_IT_097, 46.6928°, 10.6157°	2500.1	15/07/19 - 15/08/19	HCH	hand sampling	biological	N	50 mg	Fecal pellets were dissected in a biological cabinent with sterile forceps and blades. The samples were generated by dissecting the central region of the pellet along the longitudinal axis (avoiding the two terminal regions) and were made in such a way as to sample both the outer and the inner region of the pellet. Replicates were generated by multiple dissections from the same pellet.	Y	ZymoBIOMICS™ Spike-in Control I	0.1	NucleoSpin® Soil (MACHEREY-NAGEL) as reported by Praeg et al. (2019)	8.32	341F-805R	CCTACGGGNGGCWGCAG	GACTACNVGGGTWTCTAATCC	http://www.earthmicrobiome.org/protocols-and-standards/16s	9	KAPA HiFi HotStart ReadyMix (Roche Applied Science)	30	MiSeq Standard Flow Cell - 600 cycle - V3 reagents	47477	30235	0.01574	1.13453	8.08926e+07	227404
MN-Cela-109-MCd1-100	Cer109	Cervus	Cervus elaphus	Val Mazia/Matschertal, South Tyrol, Italy; site code LTER_EU_IT_097, 46.6928°, 10.6157°	2500.1	15/07/19 - 15/08/19	HCH	hand sampling	biological	N	50 mg	Fecal pellets were dissected in a biological cabinent with sterile forceps and blades. The samples were generated by dissecting the central region of the pellet along the longitudinal axis (avoiding the two terminal regions) and were made in such a way as to sample both the outer and the inner region of the pellet. Replicates were generated by multiple dissections from the same pellet.	Y	ZymoBIOMICS™ Spike-in Control I	0.01	NucleoSpin® Soil (MACHEREY-NAGEL) as reported by Praeg et al. (2019)	19.76	341F-805R	CCTACGGGNGGCWGCAG	GACTACNVGGGTWTCTAATCC	http://www.earthmicrobiome.org/protocols-and-standards/16s	9	KAPA HiFi HotStart ReadyMix (Roche Applied Science)	30	MiSeq Standard Flow Cell - 600 cycle - V3 reagents	50754	32357	0.00071	0.916667	1.96176e+08	262753
MN-Amara-NoMC	Amara	Coleoptera	Amara spp.	Val Mazia/Matschertal, South Tyrol, Italy; site code LTER_EU_IT_097, 46.6928°, 10.6157°	2500.3	15/07/19 - 15/08/19	FC	Sampling methods involved hand sampling (Moret et al. 2016) and pitfall traps filled with vine vinegar. Following the taxonomic identification using morphological keys (Pesarini and Monzini, 2010), the animals wer rinsed with a in 0.1 M Tris Saline Buffer to remove soil and stored at -20°C.	biological	N	7 mg	A single individual was homogenized in 100ml sterile DNA/DNAse free water (Merck, Germany) by using a 5mm Stainless Steel Bead (QIAGEN) on a TissueLyser II (QIAGEN). 4 replicated aliquots of the homogenate were generated by transferring 1/4 of the volume 4 in Eppendorf™ Safe-Lock Tubes, Forensic DNA Grade (Fisher Scientific).	N	na	0	NucleoSpin® Soil (MACHEREY-NAGEL) as reported by Praeg et al. (2019)	32.09	341F-805R	CCTACGGGNGGCWGCAG	GACTACNVGGGTWTCTAATCC	http://www.earthmicrobiome.org/protocols-and-standards/16s	60	KAPA HiFi HotStart ReadyMix (Roche Applied Science)	35	MiSeq Standard Flow Cell - 600 cycle - V3 reagents	48725	30664	0	na	nd	16625.1
MN-Amara-MCd1K	Amara	Coleoptera	Amara spp.	Val Mazia/Matschertal, South Tyrol, Italy; site code LTER_EU_IT_097, 46.6928°, 10.6157°	2500.3	15/07/19 - 15/08/19	FC	Sampling methods involved hand sampling (Moret et al. 2016) and pitfall traps filled with vine vinegar. Following the taxonomic identification using morphological keys (Pesarini and Monzini, 2010), the animals wer rinsed with a in 0.1 M Tris Saline Buffer to remove soil and stored at -20°C.	biological	N	7 mg	A single individual was homogenized in 100ml sterile DNA/DNAse free water (Merck, Germany) by using a 5mm Stainless Steel Bead (QIAGEN) on a TissueLyser II (QIAGEN). 4 replicated aliquots of the homogenate were generated by transferring 1/4 of the volume 4 in Eppendorf™ Safe-Lock Tubes, Forensic DNA Grade (Fisher Scientific).	Y	ZymoBIOMICS™ Spike-in Control I	0.001	NucleoSpin® Soil (MACHEREY-NAGEL) as reported by Praeg et al. (2019)	28.4	341F-805R	CCTACGGGNGGCWGCAG	GACTACNVGGGTWTCTAATCC	http://www.earthmicrobiome.org/protocols-and-standards/16s	60	KAPA HiFi HotStart ReadyMix (Roche Applied Science)	35	MiSeq Standard Flow Cell - 600 cycle - V3 reagents	41303	25311	0.00407	0.560606	704940	19637.3
MN-Amara-MCd10K	Amara	Coleoptera	Amara spp.	Val Mazia/Matschertal, South Tyrol, Italy; site code LTER_EU_IT_097, 46.6928°, 10.6157°	2500.3	15/07/19 - 15/08/19	FC	Sampling methods involved hand sampling (Moret et al. 2016) and pitfall traps filled with vine vinegar. Following the taxonomic identification using morphological keys (Pesarini and Monzini, 2010), the animals wer rinsed with a in 0.1 M Tris Saline Buffer to remove soil and stored at -20°C.	biological	N	7 mg	A single individual was homogenized in 100ml sterile DNA/DNAse free water (Merck, Germany) by using a 5mm Stainless Steel Bead (QIAGEN) on a TissueLyser II (QIAGEN). 4 replicated aliquots of the homogenate were generated by transferring 1/4 of the volume 4 in Eppendorf™ Safe-Lock Tubes, Forensic DNA Grade (Fisher Scientific).	Y	ZymoBIOMICS™ Spike-in Control I	0.0001	NucleoSpin® Soil (MACHEREY-NAGEL) as reported by Praeg et al. (2019)	34.75	341F-805R	CCTACGGGNGGCWGCAG	GACTACNVGGGTWTCTAATCC	http://www.earthmicrobiome.org/protocols-and-standards/16s	60	KAPA HiFi HotStart ReadyMix (Roche Applied Science)	35	MiSeq Standard Flow Cell - 600 cycle - V3 reagents	48168	30359	0.00043	3.33333	303620	17251.8
MN-Cymin-NoMC	Cymin	Coleoptera	Cymindis spp.	Val Mazia/Matschertal, South Tyrol, Italy; site code LTER_EU_IT_097, 46.6928°, 10.6157°	1500.2	15/07/19 - 15/08/19	FC	Sampling methods involved hand sampling (Moret et al. 2016) and pitfall traps filled with vine vinegar. Following the taxonomic identification using morphological keys (Pesarini and Monzini, 2010), the animals wer rinsed with a in 0.1 M Tris Saline Buffer to remove soil and stored at -20°C.	biological	N	11 mg	A single individual was homogenized in 100ml sterile DNA/DNAse free water (Merck, Germany) by using a 5mm Stainless Steel Bead (QIAGEN) on a TissueLyser II (QIAGEN). 4 replicated aliquots of the homogenate were generated by transferring 1/4 of the volume 4 in Eppendorf™ Safe-Lock Tubes, Forensic DNA Grade (Fisher Scientific).	N	na	0	NucleoSpin® Soil (MACHEREY-NAGEL) as reported by Praeg et al. (2019)	138.25	341F-805R	CCTACGGGNGGCWGCAG	GACTACNVGGGTWTCTAATCC	http://www.earthmicrobiome.org/protocols-and-standards/16s	60	KAPA HiFi HotStart ReadyMix (Roche Applied Science)	35	MiSeq Standard Flow Cell - 600 cycle - V3 reagents	33568	14227	0	na	nd	52.7523
MN-Cymin-MCd1K	Cymin	Coleoptera	Cymindis spp.	Val Mazia/Matschertal, South Tyrol, Italy; site code LTER_EU_IT_097, 46.6928°, 10.6157°	1500.2	15/07/19 - 15/08/19	FC	Sampling methods involved hand sampling (Moret et al. 2016) and pitfall traps filled with vine vinegar. Following the taxonomic identification using morphological keys (Pesarini and Monzini, 2010), the animals wer rinsed with a in 0.1 M Tris Saline Buffer to remove soil and stored at -20°C.	biological	N	11 mg	A single individual was homogenized in 100ml sterile DNA/DNAse free water (Merck, Germany) by using a 5mm Stainless Steel Bead (QIAGEN) on a TissueLyser II (QIAGEN). 4 replicated aliquots of the homogenate were generated by transferring 1/4 of the volume 4 in Eppendorf™ Safe-Lock Tubes, Forensic DNA Grade (Fisher Scientific).	Y	ZymoBIOMICS™ Spike-in Control I	0.001	NucleoSpin® Soil (MACHEREY-NAGEL) as reported by Praeg et al. (2019)	101.08	341F-805R	CCTACGGGNGGCWGCAG	GACTACNVGGGTWTCTAATCC	http://www.earthmicrobiome.org/protocols-and-standards/16s	60	KAPA HiFi HotStart ReadyMix (Roche Applied Science)	35	MiSeq Standard Flow Cell - 600 cycle - V3 reagents	41013	17301	0.30235	0.775025	8571.44	77.7008
MN-Cymin-MCd10K	Cymin	Coleoptera	Cymindis spp.	Val Mazia/Matschertal, South Tyrol, Italy; site code LTER_EU_IT_097, 46.6928°, 10.6157°	1500.2	15/07/19 - 15/08/19	FC	Sampling methods involved hand sampling (Moret et al. 2016) and pitfall traps filled with vine vinegar. Following the taxonomic identification using morphological keys (Pesarini and Monzini, 2010), the animals wer rinsed with a in 0.1 M Tris Saline Buffer to remove soil and stored at -20°C.	biological	N	11 mg	A single individual was homogenized in 100ml sterile DNA/DNAse free water (Merck, Germany) by using a 5mm Stainless Steel Bead (QIAGEN) on a TissueLyser II (QIAGEN). 4 replicated aliquots of the homogenate were generated by transferring 1/4 of the volume 4 in Eppendorf™ Safe-Lock Tubes, Forensic DNA Grade (Fisher Scientific).	Y	ZymoBIOMICS™ Spike-in Control I	0.0001	NucleoSpin® Soil (MACHEREY-NAGEL) as reported by Praeg et al. (2019)	100.09	341F-805R	CCTACGGGNGGCWGCAG	GACTACNVGGGTWTCTAATCC	http://www.earthmicrobiome.org/protocols-and-standards/16s	60	KAPA HiFi HotStart ReadyMix (Roche Applied Science)	35	MiSeq Standard Flow Cell - 600 cycle - V3 reagents	33056	15044	0.05484	0.759062	4352.1	65.2812
MN-Harp-NoMC	Harp	Coleoptera	Harpalus spp.	Val Mazia/Matschertal, South Tyrol, Italy; site code LTER_EU_IT_097, 46.6928°, 10.6157°	1000.4	15/07/19 - 15/08/19	FC	Sampling methods involved hand sampling (Moret et al. 2016) and pitfall traps filled with vine vinegar. Following the taxonomic identification using morphological keys (Pesarini and Monzini, 2010), the animals wer rinsed with a in 0.1 M Tris Saline Buffer to remove soil and stored at -20°C.	biological	N	14 mg	A single individual was homogenized in 100ml sterile DNA/DNAse free water (Merck, Germany) by using a 5mm Stainless Steel Bead (QIAGEN) on a TissueLyser II (QIAGEN). 4 replicated aliquots of the homogenate were generated by transferring 1/4 of the volume 4 in Eppendorf™ Safe-Lock Tubes, Forensic DNA Grade (Fisher Scientific).	N	na	0	NucleoSpin® Soil (MACHEREY-NAGEL) as reported by Praeg et al. (2019)	118.68	341F-805R	CCTACGGGNGGCWGCAG	GACTACNVGGGTWTCTAATCC	http://www.earthmicrobiome.org/protocols-and-standards/16s	60	KAPA HiFi HotStart ReadyMix (Roche Applied Science)	35	MiSeq Standard Flow Cell - 600 cycle - V3 reagents	45003	28320	0	na	nd	368.891
MN-Harp-MCd1K	Harp	Coleoptera	Harpalus spp.	Val Mazia/Matschertal, South Tyrol, Italy; site code LTER_EU_IT_097, 46.6928°, 10.6157°	1000.4	15/07/19 - 15/08/19	FC	Sampling methods involved hand sampling (Moret et al. 2016) and pitfall traps filled with vine vinegar. Following the taxonomic identification using morphological keys (Pesarini and Monzini, 2010), the animals wer rinsed with a in 0.1 M Tris Saline Buffer to remove soil and stored at -20°C.	biological	N	14 mg	A single individual was homogenized in 100ml sterile DNA/DNAse free water (Merck, Germany) by using a 5mm Stainless Steel Bead (QIAGEN) on a TissueLyser II (QIAGEN). 4 replicated aliquots of the homogenate were generated by transferring 1/4 of the volume 4 in Eppendorf™ Safe-Lock Tubes, Forensic DNA Grade (Fisher Scientific).	Y	ZymoBIOMICS™ Spike-in Control I	0.001	NucleoSpin® Soil (MACHEREY-NAGEL) as reported by Praeg et al. (2019)	105.53	341F-805R	CCTACGGGNGGCWGCAG	GACTACNVGGGTWTCTAATCC	http://www.earthmicrobiome.org/protocols-and-standards/16s	60	KAPA HiFi HotStart ReadyMix (Roche Applied Science)	35	MiSeq Standard Flow Cell - 600 cycle - V3 reagents	43220	27861	0.06859	0.95	31047.9	397.138
MN-Harp-MCd10K	Harp	Coleoptera	Harpalus spp.	Val Mazia/Matschertal, South Tyrol, Italy; site code LTER_EU_IT_097, 46.6928°, 10.6157°	1000.4	15/07/19 - 15/08/19	FC	Sampling methods involved hand sampling (Moret et al. 2016) and pitfall traps filled with vine vinegar. Following the taxonomic identification using morphological keys (Pesarini and Monzini, 2010), the animals wer rinsed with a in 0.1 M Tris Saline Buffer to remove soil and stored at -20°C.	biological	N	14 mg	A single individual was homogenized in 100ml sterile DNA/DNAse free water (Merck, Germany) by using a 5mm Stainless Steel Bead (QIAGEN) on a TissueLyser II (QIAGEN). 4 replicated aliquots of the homogenate were generated by transferring 1/4 of the volume 4 in Eppendorf™ Safe-Lock Tubes, Forensic DNA Grade (Fisher Scientific).	Y	ZymoBIOMICS™ Spike-in Control I	0.0001	NucleoSpin® Soil (MACHEREY-NAGEL) as reported by Praeg et al. (2019)	71.03	341F-805R	CCTACGGGNGGCWGCAG	GACTACNVGGGTWTCTAATCC	http://www.earthmicrobiome.org/protocols-and-standards/16s	60	KAPA HiFi HotStart ReadyMix (Roche Applied Science)	35	MiSeq Standard Flow Cell - 600 cycle - V3 reagents	38071	24665	0.00628	0.9375	33439.9	686.048
MN-Coll-NoMC-1	Coll	Collembola	entomobryomorpha	Val Mazia/Matschertal, South Tyrol, Italy; site code LTER_EU_IT_097, 46.6928°, 10.6157°	2500.1	15/07/19 - 15/08/19	FC	Samples were heat-extracted from soil cores by using a modified Kempson apparatus (Kempson et al., 1963), rinsed with a in 0.1 M Tris Saline Buffer to remove soil and stored at -20°C.	technical	Y	1/6 pool (6 animals per pool)	6 individuals were homogenized in 100ml sterile DNA/DNAse free water (Merck, Germany) by using a 5mm Stainless Steel Bead (QIAGEN) on a TissueLyser II (QIAGEN). 6 replicated aliquots of the homogenate were generated by transferring 1/6 of the volume 6 in Eppendorf™ Safe-Lock Tubes, Forensic DNA Grade (Fisher Scientific).	N	na	0	NucleoSpin® Soil (MACHEREY-NAGEL) as reported by Praeg et al. (2019)	4.73	341F-805R	CCTACGGGNGGCWGCAG	GACTACNVGGGTWTCTAATCC	http://www.earthmicrobiome.org/protocols-and-standards/16s	15	KAPA HiFi HotStart ReadyMix (Roche Applied Science)	35	MiSeq Standard Flow Cell - 600 cycle - V3 reagents	53107	35593	3e-05	na	nd	28.8372
MN-Coll-MCd1k-1	Coll	Collembola	entomobryomorpha	Val Mazia/Matschertal, South Tyrol, Italy; site code LTER_EU_IT_097, 46.6928°, 10.6157°	2500.1	15/07/19 - 15/08/19	FC	Samples were heat-extracted from soil cores by using a modified Kempson apparatus (Kempson et al., 1963), rinsed with a in 0.1 M Tris Saline Buffer to remove soil and stored at -20°C.	technical	Y	1/6 pool (6 animals per pool)	6 individuals were homogenized in 100ml sterile DNA/DNAse free water (Merck, Germany) by using a 5mm Stainless Steel Bead (QIAGEN) on a TissueLyser II (QIAGEN). 6 replicated aliquots of the homogenate were generated by transferring 1/6 of the volume 6 in Eppendorf™ Safe-Lock Tubes, Forensic DNA Grade (Fisher Scientific).	Y	ZymoBIOMICS™ Spike-in Control I	0.001	NucleoSpin® Soil (MACHEREY-NAGEL) as reported by Praeg et al. (2019)	3.51	341F-805R	CCTACGGGNGGCWGCAG	GACTACNVGGGTWTCTAATCC	http://www.earthmicrobiome.org/protocols-and-standards/16s	15	KAPA HiFi HotStart ReadyMix (Roche Applied Science)	35	MiSeq Standard Flow Cell - 600 cycle - V3 reagents	46961	42469	0.8489	0.803682	12248.1	275.47
MN-Coll-MCd10k-1	Coll	Collembola	entomobryomorpha	Val Mazia/Matschertal, South Tyrol, Italy; site code LTER_EU_IT_097, 46.6928°, 10.6157°	2500.1	15/07/19 - 15/08/19	FC	Samples were heat-extracted from soil cores by using a modified Kempson apparatus (Kempson et al., 1963), rinsed with a in 0.1 M Tris Saline Buffer to remove soil and stored at -20°C.	technical	Y	1/6 pool (6 animals per pool)	6 individuals were homogenized in 100ml sterile DNA/DNAse free water (Merck, Germany) by using a 5mm Stainless Steel Bead (QIAGEN) on a TissueLyser II (QIAGEN). 6 replicated aliquots of the homogenate were generated by transferring 1/6 of the volume 6 in Eppendorf™ Safe-Lock Tubes, Forensic DNA Grade (Fisher Scientific).	Y	ZymoBIOMICS™ Spike-in Control I	0.0001	NucleoSpin® Soil (MACHEREY-NAGEL) as reported by Praeg et al. (2019)	4.79	341F-805R	CCTACGGGNGGCWGCAG	GACTACNVGGGTWTCTAATCC	http://www.earthmicrobiome.org/protocols-and-standards/16s	15	KAPA HiFi HotStart ReadyMix (Roche Applied Science)	35	MiSeq Standard Flow Cell - 600 cycle - V3 reagents	59903	30737	0.37883	1.13338	2191.58	43.4029
MN-Coll-NoMC-2	Coll	Collembola	entomobryomorpha	Val Mazia/Matschertal, South Tyrol, Italy; site code LTER_EU_IT_097, 46.6928°, 10.6157°	2500.1	15/07/19 - 15/08/19	FC	Samples were heat-extracted from soil cores by using a modified Kempson apparatus (Kempson et al., 1963), rinsed with a in 0.1 M Tris Saline Buffer to remove soil and stored at -20°C.	technical	Y	1/6 pool (6 animals per pool)	6 individuals were homogenized in 100ml sterile DNA/DNAse free water (Merck, Germany) by using a 5mm Stainless Steel Bead (QIAGEN) on a TissueLyser II (QIAGEN). 6 replicated aliquots of the homogenate were generated by transferring 1/6 of the volume 6 in Eppendorf™ Safe-Lock Tubes, Forensic DNA Grade (Fisher Scientific).	N	na	0	NucleoSpin® Soil (MACHEREY-NAGEL) as reported by Praeg et al. (2019)	3.35	341F-805R	CCTACGGGNGGCWGCAG	GACTACNVGGGTWTCTAATCC	http://www.earthmicrobiome.org/protocols-and-standards/16s	15	KAPA HiFi HotStart ReadyMix (Roche Applied Science)	35	MiSeq Standard Flow Cell - 600 cycle - V3 reagents	62798	30381	0	na	nd	83.403
MN-Coll-MCd1k-2	Coll	Collembola	entomobryomorpha	Val Mazia/Matschertal, South Tyrol, Italy; site code LTER_EU_IT_097, 46.6928°, 10.6157°	2500.1	15/07/19 - 15/08/19	FC	Samples were heat-extracted from soil cores by using a modified Kempson apparatus (Kempson et al., 1963), rinsed with a in 0.1 M Tris Saline Buffer to remove soil and stored at -20°C.	technical	Y	1/6 pool (6 animals per pool)	6 individuals were homogenized in 100ml sterile DNA/DNAse free water (Merck, Germany) by using a 5mm Stainless Steel Bead (QIAGEN) on a TissueLyser II (QIAGEN). 6 replicated aliquots of the homogenate were generated by transferring 1/6 of the volume 6 in Eppendorf™ Safe-Lock Tubes, Forensic DNA Grade (Fisher Scientific).	Y	ZymoBIOMICS™ Spike-in Control I	0.001	NucleoSpin® Soil (MACHEREY-NAGEL) as reported by Praeg et al. (2019)	3.27	341F-805R	CCTACGGGNGGCWGCAG	GACTACNVGGGTWTCTAATCC	http://www.earthmicrobiome.org/protocols-and-standards/16s	15	KAPA HiFi HotStart ReadyMix (Roche Applied Science)	35	MiSeq Standard Flow Cell - 600 cycle - V3 reagents	44696	44219	0.85181	0.793021	12349.1	243.547
MN-Coll-MCd10k-2	Coll	Collembola	entomobryomorpha	Val Mazia/Matschertal, South Tyrol, Italy; site code LTER_EU_IT_097, 46.6928°, 10.6157°	2500.1	15/07/19 - 15/08/19	FC	Samples were heat-extracted from soil cores by using a modified Kempson apparatus (Kempson et al., 1963), rinsed with a in 0.1 M Tris Saline Buffer to remove soil and stored at -20°C.	technical	Y	1/6 pool (6 animals per pool)	6 individuals were homogenized in 100ml sterile DNA/DNAse free water (Merck, Germany) by using a 5mm Stainless Steel Bead (QIAGEN) on a TissueLyser II (QIAGEN). 6 replicated aliquots of the homogenate were generated by transferring 1/6 of the volume 6 in Eppendorf™ Safe-Lock Tubes, Forensic DNA Grade (Fisher Scientific).	Y	ZymoBIOMICS™ Spike-in Control I	0.0001	NucleoSpin® Soil (MACHEREY-NAGEL) as reported by Praeg et al. (2019)	3.32	341F-805R	CCTACGGGNGGCWGCAG	GACTACNVGGGTWTCTAATCC	http://www.earthmicrobiome.org/protocols-and-standards/16s	15	KAPA HiFi HotStart ReadyMix (Roche Applied Science)	35	MiSeq Standard Flow Cell - 600 cycle - V3 reagents	51314	35006	0.37285	0.743288	2910.76	86.4759
MN-hare-638-NoMC	Lep638	Lepus	Lepus europaeus	Val Mazia/Matschertal, South Tyrol, Italy; site code LTER_EU_IT_097, 46.6928°, 10.6157°	1500.4	15/07/19 - 15/08/19	HCH	hand sampling	biological	N	50 mg	Fecal pellets were dissected in a biological cabinent with sterile forceps and blades. The samples were generated by dissecting the central region of the pellet along the longitudinal axis (avoiding the two terminal regions) and were made in such a way as to sample both the outer and the inner region of the pellet. Replicates were generated by multiple dissections from the same pellet.	N	na	0	NucleoSpin® Soil (MACHEREY-NAGEL) as reported by Praeg et al. (2019)	40.98	341F-805R	CCTACGGGNGGCWGCAG	GACTACNVGGGTWTCTAATCC	http://www.earthmicrobiome.org/protocols-and-standards/16s	9	KAPA HiFi HotStart ReadyMix (Roche Applied Science)	30	MiSeq Standard Flow Cell - 600 cycle - V3 reagents	56304	32865	3e-05	na	nd	165886
MN-hare-638-MC	Lep638	Lepus	Lepus europaeus	Val Mazia/Matschertal, South Tyrol, Italy; site code LTER_EU_IT_097, 46.6928°, 10.6157°	1500.4	15/07/19 - 15/08/19	HCH	hand sampling	biological	N	50 mg	Fecal pellets were dissected in a biological cabinent with sterile forceps and blades. The samples were generated by dissecting the central region of the pellet along the longitudinal axis (avoiding the two terminal regions) and were made in such a way as to sample both the outer and the inner region of the pellet. Replicates were generated by multiple dissections from the same pellet.	Y	ZymoBIOMICS™ Spike-in Control I	0.15	NucleoSpin® Soil (MACHEREY-NAGEL) as reported by Praeg et al. (2019)	27.59	341F-805R	CCTACGGGNGGCWGCAG	GACTACNVGGGTWTCTAATCC	http://www.earthmicrobiome.org/protocols-and-standards/16s	9	KAPA HiFi HotStart ReadyMix (Roche Applied Science)	30	MiSeq Standard Flow Cell - 600 cycle - V3 reagents	56036	33041	0.00672	1.26531	2.69424e+08	251975
MN-hare-638-MCd1-10	Lep638	Lepus	Lepus europaeus	Val Mazia/Matschertal, South Tyrol, Italy; site code LTER_EU_IT_097, 46.6928°, 10.6157°	1500.4	15/07/19 - 15/08/19	HCH	hand sampling	biological	N	50 mg	Fecal pellets were dissected in a biological cabinent with sterile forceps and blades. The samples were generated by dissecting the central region of the pellet along the longitudinal axis (avoiding the two terminal regions) and were made in such a way as to sample both the outer and the inner region of the pellet. Replicates were generated by multiple dissections from the same pellet.	Y	ZymoBIOMICS™ Spike-in Control I	0.015	NucleoSpin® Soil (MACHEREY-NAGEL) as reported by Praeg et al. (2019)	36.77	341F-805R	CCTACGGGNGGCWGCAG	GACTACNVGGGTWTCTAATCC	http://www.earthmicrobiome.org/protocols-and-standards/16s	9	KAPA HiFi HotStart ReadyMix (Roche Applied Science)	30	MiSeq Standard Flow Cell - 600 cycle - V3 reagents	44245	25147	0.00036	0.5	8.38433e+08	272233
MN-hare-915-NoMC	Lep915	Lepus	Lepus europaeus	Val Mazia/Matschertal, South Tyrol, Italy; site code LTER_EU_IT_097, 46.6928°, 10.6157°	1500.2	15/07/19 - 15/08/19	HCH	hand sampling	biological	N	50 mg	Fecal pellets were dissected in a biological cabinent with sterile forceps and blades. The samples were generated by dissecting the central region of the pellet along the longitudinal axis (avoiding the two terminal regions) and were made in such a way as to sample both the outer and the inner region of the pellet. Replicates were generated by multiple dissections from the same pellet.	N	na	0	NucleoSpin® Soil (MACHEREY-NAGEL) as reported by Praeg et al. (2019)	nd	341F-805R	CCTACGGGNGGCWGCAG	GACTACNVGGGTWTCTAATCC	http://www.earthmicrobiome.org/protocols-and-standards/16s	9	KAPA HiFi HotStart ReadyMix (Roche Applied Science)	30	MiSeq Standard Flow Cell - 600 cycle - V3 reagents	52047	30125	3e-05	na	nd	81400
MN-hare-915-MC	Lep915	Lepus	Lepus europaeus	Val Mazia/Matschertal, South Tyrol, Italy; site code LTER_EU_IT_097, 46.6928°, 10.6157°	1500.2	15/07/19 - 15/08/19	HCH	hand sampling	biological	N	50 mg	Fecal pellets were dissected in a biological cabinent with sterile forceps and blades. The samples were generated by dissecting the central region of the pellet along the longitudinal axis (avoiding the two terminal regions) and were made in such a way as to sample both the outer and the inner region of the pellet. Replicates were generated by multiple dissections from the same pellet.	Y	ZymoBIOMICS™ Spike-in Control I	0.15	NucleoSpin® Soil (MACHEREY-NAGEL) as reported by Praeg et al. (2019)	nd	341F-805R	CCTACGGGNGGCWGCAG	GACTACNVGGGTWTCTAATCC	http://www.earthmicrobiome.org/protocols-and-standards/16s	9	KAPA HiFi HotStart ReadyMix (Roche Applied Science)	30	MiSeq Standard Flow Cell - 600 cycle - V3 reagents	46051	27348	0.28945	1.26819	6.71236e+06	27940
MN-hare-915-MCd1-10	Lep915	Lepus	Lepus europaeus	Val Mazia/Matschertal, South Tyrol, Italy; site code LTER_EU_IT_097, 46.6928°, 10.6157°	1500.2	15/07/19 - 15/08/19	HCH	hand sampling	biological	N	50 mg	Fecal pellets were dissected in a biological cabinent with sterile forceps and blades. The samples were generated by dissecting the central region of the pellet along the longitudinal axis (avoiding the two terminal regions) and were made in such a way as to sample both the outer and the inner region of the pellet. Replicates were generated by multiple dissections from the same pellet.	Y	ZymoBIOMICS™ Spike-in Control I	0.015	NucleoSpin® Soil (MACHEREY-NAGEL) as reported by Praeg et al. (2019)	nd	341F-805R	CCTACGGGNGGCWGCAG	GACTACNVGGGTWTCTAATCC	http://www.earthmicrobiome.org/protocols-and-standards/16s	9	KAPA HiFi HotStart ReadyMix (Roche Applied Science)	30	MiSeq Standard Flow Cell - 600 cycle - V3 reagents	56750	33116	0.01914	1.41985	9.01971e+06	52690
MN-EW1-NoMC	ew1	Lumbricus	Lumbricus spp.	Val Mazia/Matschertal, South Tyrol, Italy; site code LTER_EU_IT_097, 46.6928°, 10.6157°	1500.1	15/07/19 - 15/08/19	FC	hand sampling (Moret et al. 2016) and live traps with vine vinegar	biological	N	10 mg	A single animal was grounded to powder with a sterile mortal containing liquid nitrogen and a sterile pestle. Approximately 10mg of frozen animal powder was transferred in Eppendorf™ Safe-Lock Tubes, Forensic DNA Grade (Fisher Scientific) to generate multiple replicated aliquots of the same animal.	N	na	0	NucleoSpin® Soil (MACHEREY-NAGEL) as reported by Praeg et al. (2019)	115.73	341F-805R	CCTACGGGNGGCWGCAG	GACTACNVGGGTWTCTAATCC	http://www.earthmicrobiome.org/protocols-and-standards/16s	100	KAPA HiFi HotStart ReadyMix (Roche Applied Science)	30	MiSeq Standard Flow Cell - 600 cycle - V3 reagents	32276	12923	0	na	nd	583.6
MN-EW1-MCd1K	ew1	Lumbricus	Lumbricus spp.	Val Mazia/Matschertal, South Tyrol, Italy; site code LTER_EU_IT_097, 46.6928°, 10.6157°	1500.1	15/07/19 - 15/08/19	FC	hand sampling (Moret et al. 2016) and live traps with vine vinegar	biological	N	10 mg	A single animal was grounded to powder with a sterile mortal containing liquid nitrogen and a sterile pestle. Approximately 10mg of frozen animal powder was transferred in Eppendorf™ Safe-Lock Tubes, Forensic DNA Grade (Fisher Scientific) to generate multiple replicated aliquots of the same animal.	Y	ZymoBIOMICS™ Spike-in Control I	0.001	NucleoSpin® Soil (MACHEREY-NAGEL) as reported by Praeg et al. (2019)	134.73	341F-805R	CCTACGGGNGGCWGCAG	GACTACNVGGGTWTCTAATCC	http://www.earthmicrobiome.org/protocols-and-standards/16s	100	KAPA HiFi HotStart ReadyMix (Roche Applied Science)	30	MiSeq Standard Flow Cell - 600 cycle - V3 reagents	29891	13223	0.02942	0.662393	34716	578.861
MN-EW1-MCd10K	ew1	Lumbricus	Lumbricus spp.	Val Mazia/Matschertal, South Tyrol, Italy; site code LTER_EU_IT_097, 46.6928°, 10.6157°	1500.1	15/07/19 - 15/08/19	FC	hand sampling (Moret et al. 2016) and live traps with vine vinegar	biological	N	10 mg	A single animal was grounded to powder with a sterile mortal containing liquid nitrogen and a sterile pestle. Approximately 10mg of frozen animal powder was transferred in Eppendorf™ Safe-Lock Tubes, Forensic DNA Grade (Fisher Scientific) to generate multiple replicated aliquots of the same animal.	Y	ZymoBIOMICS™ Spike-in Control I	0.0001	NucleoSpin® Soil (MACHEREY-NAGEL) as reported by Praeg et al. (2019)	89.64	341F-805R	CCTACGGGNGGCWGCAG	GACTACNVGGGTWTCTAATCC	http://www.earthmicrobiome.org/protocols-and-standards/16s	100	KAPA HiFi HotStart ReadyMix (Roche Applied Science)	30	MiSeq Standard Flow Cell - 600 cycle - V3 reagents	23204	10449	0.00536	1.24	13514.6	589.023
MN-EW2-NoMC	ew2	Lumbricus	Lumbricus spp.	Val Mazia/Matschertal, South Tyrol, Italy; site code LTER_EU_IT_097, 46.6928°, 10.6157°	2500.2	15/07/19 - 15/08/19	FC	hand sampling (Moret et al. 2016) and live traps with vine vinegar	biological	N	20 mg	A single animal was grounded to powder with a sterile mortal containing liquid nitrogen and a sterile pestle. Approximately 20mg of frozen animal powder was transferred in Eppendorf™ Safe-Lock Tubes, Forensic DNA Grade (Fisher Scientific) to generate multiple replicated aliquots of the same animal.	N	na	0	NucleoSpin® Soil (MACHEREY-NAGEL) as reported by Praeg et al. (2019)	393.01	341F-805R	CCTACGGGNGGCWGCAG	GACTACNVGGGTWTCTAATCC	http://www.earthmicrobiome.org/protocols-and-standards/16s	100	KAPA HiFi HotStart ReadyMix (Roche Applied Science)	30	MiSeq Standard Flow Cell - 600 cycle - V3 reagents	34326	19114	0	na	nd	2337.09
MN-EW2-MCd1K	ew2	Lumbricus	Lumbricus spp.	Val Mazia/Matschertal, South Tyrol, Italy; site code LTER_EU_IT_097, 46.6928°, 10.6157°	2500.2	15/07/19 - 15/08/19	FC	hand sampling (Moret et al. 2016) and live traps with vine vinegar	biological	N	20 mg	A single animal was grounded to powder with a sterile mortal containing liquid nitrogen and a sterile pestle. Approximately 20mg of frozen animal powder was transferred in Eppendorf™ Safe-Lock Tubes, Forensic DNA Grade (Fisher Scientific) to generate multiple replicated aliquots of the same animal.	Y	ZymoBIOMICS™ Spike-in Control I	0.001	NucleoSpin® Soil (MACHEREY-NAGEL) as reported by Praeg et al. (2019)	421.55	341F-805R	CCTACGGGNGGCWGCAG	GACTACNVGGGTWTCTAATCC	http://www.earthmicrobiome.org/protocols-and-standards/16s	100	KAPA HiFi HotStart ReadyMix (Roche Applied Science)	30	MiSeq Standard Flow Cell - 600 cycle - V3 reagents	51846	30440	0.00115	1.1875	641178	2233.66
MN-EW2-MCd10K	ew2	Lumbricus	Lumbricus spp.	Val Mazia/Matschertal, South Tyrol, Italy; site code LTER_EU_IT_097, 46.6928°, 10.6157°	2500.2	15/07/19 - 15/08/19	FC	hand sampling (Moret et al. 2016) and live traps with vine vinegar	biological	N	20 mg	A single animal was grounded to powder with a sterile mortal containing liquid nitrogen and a sterile pestle. Approximately 20mg of frozen animal powder was transferred in Eppendorf™ Safe-Lock Tubes, Forensic DNA Grade (Fisher Scientific) to generate multiple replicated aliquots of the same animal.	Y	ZymoBIOMICS™ Spike-in Control I	0.0001	NucleoSpin® Soil (MACHEREY-NAGEL) as reported by Praeg et al. (2019)	362.72	341F-805R	CCTACGGGNGGCWGCAG	GACTACNVGGGTWTCTAATCC	http://www.earthmicrobiome.org/protocols-and-standards/16s	100	KAPA HiFi HotStart ReadyMix (Roche Applied Science)	30	MiSeq Standard Flow Cell - 600 cycle - V3 reagents	43443	24653	0.0002	4	246540	2486.77
MN-EW3-NoMC	ew3	Lumbricus	Lumbricus spp.	Val Mazia/Matschertal, South Tyrol, Italy; site code LTER_EU_IT_097, 46.6928°, 10.6157°	2000.4	15/07/19 - 15/08/19	FC	hand sampling (Moret et al. 2016) and live traps with vine vinegar	biological	N	25 mg	A single animal was grounded to powder with a sterile mortal containing liquid nitrogen and a sterile pestle. Approximately 25mg of frozen animal powder was transferred in Eppendorf™ Safe-Lock Tubes, Forensic DNA Grade (Fisher Scientific) to generate multiple replicated aliquots of the same animal.	N	na	0	NucleoSpin® Soil (MACHEREY-NAGEL) as reported by Praeg et al. (2019)	298.93	341F-805R	CCTACGGGNGGCWGCAG	GACTACNVGGGTWTCTAATCC	http://www.earthmicrobiome.org/protocols-and-standards/16s	100	KAPA HiFi HotStart ReadyMix (Roche Applied Science)	30	MiSeq Standard Flow Cell - 600 cycle - V3 reagents	41771	24395	0	na	nd	1953.97
MN-EW3-MCd1K	ew3	Lumbricus	Lumbricus spp.	Val Mazia/Matschertal, South Tyrol, Italy; site code LTER_EU_IT_097, 46.6928°, 10.6157°	2000.4	15/07/19 - 15/08/19	FC	hand sampling (Moret et al. 2016) and live traps with vine vinegar	biological	N	25 mg	A single animal was grounded to powder with a sterile mortal containing liquid nitrogen and a sterile pestle. Approximately 25mg of frozen animal powder was transferred in Eppendorf™ Safe-Lock Tubes, Forensic DNA Grade (Fisher Scientific) to generate multiple replicated aliquots of the same animal.	Y	ZymoBIOMICS™ Spike-in Control I	0.001	NucleoSpin® Soil (MACHEREY-NAGEL) as reported by Praeg et al. (2019)	250.66	341F-805R	CCTACGGGNGGCWGCAG	GACTACNVGGGTWTCTAATCC	http://www.earthmicrobiome.org/protocols-and-standards/16s	100	KAPA HiFi HotStart ReadyMix (Roche Applied Science)	30	MiSeq Standard Flow Cell - 600 cycle - V3 reagents	35641	20265	0.00548	0.608696	193655	1777.31
MN-EW3-MCd10K	ew3	Lumbricus	Lumbricus spp.	Val Mazia/Matschertal, South Tyrol, Italy; site code LTER_EU_IT_097, 46.6928°, 10.6157°	2000.4	15/07/19 - 15/08/19	FC	hand sampling (Moret et al. 2016) and live traps with vine vinegar	biological	N	25 mg	A single animal was grounded to powder with a sterile mortal containing liquid nitrogen and a sterile pestle. Approximately 25mg of frozen animal powder was transferred in Eppendorf™ Safe-Lock Tubes, Forensic DNA Grade (Fisher Scientific) to generate multiple replicated aliquots of the same animal.	Y	ZymoBIOMICS™ Spike-in Control I	0.0001	NucleoSpin® Soil (MACHEREY-NAGEL) as reported by Praeg et al. (2019)	268.27	341F-805R	CCTACGGGNGGCWGCAG	GACTACNVGGGTWTCTAATCC	http://www.earthmicrobiome.org/protocols-and-standards/16s	100	KAPA HiFi HotStart ReadyMix (Roche Applied Science)	30	MiSeq Standard Flow Cell - 600 cycle - V3 reagents	40924	21356	0.00052	1.75	122057	1631.94
MN-N1-NoMC	NemP1	Nematoda	batteriophages	Val Mazia/Matschertal, South Tyrol, Italy; site code LTER_EU_IT_097, 46.6928°, 10.6157°	1000.2, 1000.3	15/07/19 - 15/08/19	FC	Baermann funnel extraction protocol (Viglierchio & Schmitt 1983)	biological	Y	1/3 pool ( 90 animals per pool)	90 indivuals were homogenized in 100ml sterile DNA/DNAse free water (Merck, Germany) by using a 5mm Stainless Steel Bead (QIAGEN) on a TissueLyser II (QIAGEN). 3 replicated aliquots of the homogenate were generated by transferring one third of the volume 3 in Eppendorf™ Safe-Lock Tubes, Forensic DNA Grade (Fisher Scientific).	N	na	0	NucleoSpin® Soil (MACHEREY-NAGEL) as reported by Praeg et al. (2019)	1.87	341F-805R	CCTACGGGNGGCWGCAG	GACTACNVGGGTWTCTAATCC	http://www.earthmicrobiome.org/protocols-and-standards/16s	20	KAPA HiFi HotStart ReadyMix (Roche Applied Science)	40	MiSeq Standard Flow Cell - 600 cycle - V3 reagents	53339	34268	0	na	nd	120.588
MN-N1-MCd100K	NemP1	Nematoda	batteriophages	Val Mazia/Matschertal, South Tyrol, Italy; site code LTER_EU_IT_097, 46.6928°, 10.6157°	1000.2, 1000.3	15/07/19 - 15/08/19	FC	Baermann funnel extraction protocol (Viglierchio & Schmitt 1983)	biological	Y	1/3 pool ( 90 animals per pool)	90 indivuals were homogenized in 100ml sterile DNA/DNAse free water (Merck, Germany) by using a 5mm Stainless Steel Bead (QIAGEN) on a TissueLyser II (QIAGEN). 3 replicated aliquots of the homogenate were generated by transferring one third of the volume 3 in Eppendorf™ Safe-Lock Tubes, Forensic DNA Grade (Fisher Scientific).	Y	ZymoBIOMICS™ Spike-in Control I	1e-05	NucleoSpin® Soil (MACHEREY-NAGEL) as reported by Praeg et al. (2019)	2.2	341F-805R	CCTACGGGNGGCWGCAG	GACTACNVGGGTWTCTAATCC	http://www.earthmicrobiome.org/protocols-and-standards/16s	20	KAPA HiFi HotStart ReadyMix (Roche Applied Science)	40	MiSeq Standard Flow Cell - 600 cycle - V3 reagents	50865	33004	0.00567	0.00537634	995700	88.5
MN-N1-MCd1M	NemP1	Nematoda	batteriophages	Val Mazia/Matschertal, South Tyrol, Italy; site code LTER_EU_IT_097, 46.6928°, 10.6157°	1000.2, 1000.3	15/07/19 - 15/08/19	FC	Baermann funnel extraction protocol (Viglierchio & Schmitt 1983)	biological	Y	1/3 pool ( 90 animals per pool)	90 indivuals were homogenized in 100ml sterile DNA/DNAse free water (Merck, Germany) by using a 5mm Stainless Steel Bead (QIAGEN) on a TissueLyser II (QIAGEN). 3 replicated aliquots of the homogenate were generated by transferring one third of the volume 3 in Eppendorf™ Safe-Lock Tubes, Forensic DNA Grade (Fisher Scientific).	Y	ZymoBIOMICS™ Spike-in Control I	1e-06	NucleoSpin® Soil (MACHEREY-NAGEL) as reported by Praeg et al. (2019)	2.44	341F-805R	CCTACGGGNGGCWGCAG	GACTACNVGGGTWTCTAATCC	http://www.earthmicrobiome.org/protocols-and-standards/16s	20	KAPA HiFi HotStart ReadyMix (Roche Applied Science)	40	MiSeq Standard Flow Cell - 600 cycle - V3 reagents	52225	33202	0.00084	0.037037	99687	91.5164
MN-N2-NoMC	NemP2	Nematoda	batteriophages	Val Mazia/Matschertal, South Tyrol, Italy; site code LTER_EU_IT_097, 46.6928°, 10.6157°	1000.4, 1500.1	15/07/19 - 15/08/19	FC	Baermann funnel extraction protocol (Viglierchio & Schmitt 1983)	biological	Y	1/3 pool ( 84 animals per pool)	84 individuals were homogenized in 100ml sterile DNA/DNAse free water (Merck, Germany) by using a 5mm Stainless Steel Bead (QIAGEN) on a TissueLyser II (QIAGEN). 3 replicated aliquots of the homogenate were generated by transferring one third of the volume 3 in Eppendorf™ Safe-Lock Tubes, Forensic DNA Grade (Fisher Scientific).	N	na	0	NucleoSpin® Soil (MACHEREY-NAGEL) as reported by Praeg et al. (2019)	3.11	341F-805R	CCTACGGGNGGCWGCAG	GACTACNVGGGTWTCTAATCC	http://www.earthmicrobiome.org/protocols-and-standards/16s	20	KAPA HiFi HotStart ReadyMix (Roche Applied Science)	40	MiSeq Standard Flow Cell - 600 cycle - V3 reagents	40924	24950	0	na	nd	232.026
MN-N2-MCd100K	NemP2	Nematoda	batteriophages	Val Mazia/Matschertal, South Tyrol, Italy; site code LTER_EU_IT_097, 46.6928°, 10.6157°	1000.4, 1500.1	15/07/19 - 15/08/19	FC	Baermann funnel extraction protocol (Viglierchio & Schmitt 1983)	biological	Y	1/3 pool ( 84 animals per pool)	84 individuals were homogenized in 100ml sterile DNA/DNAse free water (Merck, Germany) by using a 5mm Stainless Steel Bead (QIAGEN) on a TissueLyser II (QIAGEN). 3 replicated aliquots of the homogenate were generated by transferring one third of the volume 3 in Eppendorf™ Safe-Lock Tubes, Forensic DNA Grade (Fisher Scientific).	Y	ZymoBIOMICS™ Spike-in Control I	1e-05	NucleoSpin® Soil (MACHEREY-NAGEL) as reported by Praeg et al. (2019)	1.77	341F-805R	CCTACGGGNGGCWGCAG	GACTACNVGGGTWTCTAATCC	http://www.earthmicrobiome.org/protocols-and-standards/16s	20	KAPA HiFi HotStart ReadyMix (Roche Applied Science)	40	MiSeq Standard Flow Cell - 600 cycle - V3 reagents	42395	27510	0.00109	2.33333	39312.8	262.26
MN-N2-MCd1M	NemP2	Nematoda	batteriophages	Val Mazia/Matschertal, South Tyrol, Italy; site code LTER_EU_IT_097, 46.6928°, 10.6157°	1000.4, 1500.1	15/07/19 - 15/08/19	FC	Baermann funnel extraction protocol (Viglierchio & Schmitt 1983)	biological	Y	1/3 pool ( 84 animals per pool)	84 individuals were homogenized in 100ml sterile DNA/DNAse free water (Merck, Germany) by using a 5mm Stainless Steel Bead (QIAGEN) on a TissueLyser II (QIAGEN). 3 replicated aliquots of the homogenate were generated by transferring one third of the volume 3 in Eppendorf™ Safe-Lock Tubes, Forensic DNA Grade (Fisher Scientific).	Y	ZymoBIOMICS™ Spike-in Control I	1e-06	NucleoSpin® Soil (MACHEREY-NAGEL) as reported by Praeg et al. (2019)	2.45	341F-805R	CCTACGGGNGGCWGCAG	GACTACNVGGGTWTCTAATCC	http://www.earthmicrobiome.org/protocols-and-standards/16s	20	KAPA HiFi HotStart ReadyMix (Roche Applied Science)	40	MiSeq Standard Flow Cell - 600 cycle - V3 reagents	50174	31700	0.00028	0.125	95124	201.143
MN-N3-NoMC	NemP3	Nematoda	batteriophages	Val Mazia/Matschertal, South Tyrol, Italy; site code LTER_EU_IT_097, 46.6928°, 10.6157°	2000.2, 2000.3, 2500.2	15/07/19 - 15/08/19	FC	Baermann funnel extraction protocol (Viglierchio & Schmitt 1983)	biological	Y	1/3 pool ( 93 animals per pool)	93 individuals were homogenized in 100ml sterile DNA/DNAse free water (Merck, Germany) by using a 5mm Stainless Steel Bead (QIAGEN) on a TissueLyser II (QIAGEN). 3 replicated aliquots of the homogenate were generated by transferring one third of the volume 3 in Eppendorf™ Safe-Lock Tubes, Forensic DNA Grade (Fisher Scientific).	N	na	0	NucleoSpin® Soil (MACHEREY-NAGEL) as reported by Praeg et al. (2019)	1.91	341F-805R	CCTACGGGNGGCWGCAG	GACTACNVGGGTWTCTAATCC	http://www.earthmicrobiome.org/protocols-and-standards/16s	20	KAPA HiFi HotStart ReadyMix (Roche Applied Science)	40	MiSeq Standard Flow Cell - 600 cycle - V3 reagents	44045	27860	0	na	nd	137.068
MN-N3-MCd100K	NemP3	Nematoda	batteriophages	Val Mazia/Matschertal, South Tyrol, Italy; site code LTER_EU_IT_097, 46.6928°, 10.6157°	2000.2, 2000.3, 2500.2	15/07/19 - 15/08/19	FC	Baermann funnel extraction protocol (Viglierchio & Schmitt 1983)	biological	Y	1/3 pool ( 93 animals per pool)	93 individuals were homogenized in 100ml sterile DNA/DNAse free water (Merck, Germany) by using a 5mm Stainless Steel Bead (QIAGEN) on a TissueLyser II (QIAGEN). 3 replicated aliquots of the homogenate were generated by transferring one third of the volume 3 in Eppendorf™ Safe-Lock Tubes, Forensic DNA Grade (Fisher Scientific).	Y	ZymoBIOMICS™ Spike-in Control I	1e-05	NucleoSpin® Soil (MACHEREY-NAGEL) as reported by Praeg et al. (2019)	3.24	341F-805R	CCTACGGGNGGCWGCAG	GACTACNVGGGTWTCTAATCC	http://www.earthmicrobiome.org/protocols-and-standards/16s	20	KAPA HiFi HotStart ReadyMix (Roche Applied Science)	40	MiSeq Standard Flow Cell - 600 cycle - V3 reagents	44401	27179	0.0018	3.45455	21465.7	100.833
MN-N3-MCd1M	NemP3	Nematoda	batteriophages	Val Mazia/Matschertal, South Tyrol, Italy; site code LTER_EU_IT_097, 46.6928°, 10.6157°	2000.2, 2000.3, 2500.2	15/07/19 - 15/08/19	FC	Baermann funnel extraction protocol (Viglierchio & Schmitt 1983)	biological	Y	1/3 pool ( 93 animals per pool)	93 individuals were homogenized in 100ml sterile DNA/DNAse free water (Merck, Germany) by using a 5mm Stainless Steel Bead (QIAGEN) on a TissueLyser II (QIAGEN). 3 replicated aliquots of the homogenate were generated by transferring one third of the volume 3 in Eppendorf™ Safe-Lock Tubes, Forensic DNA Grade (Fisher Scientific).	Y	ZymoBIOMICS™ Spike-in Control I	1e-06	NucleoSpin® Soil (MACHEREY-NAGEL) as reported by Praeg et al. (2019)	1.76	341F-805R	CCTACGGGNGGCWGCAG	GACTACNVGGGTWTCTAATCC	http://www.earthmicrobiome.org/protocols-and-standards/16s	20	KAPA HiFi HotStart ReadyMix (Roche Applied Science)	40	MiSeq Standard Flow Cell - 600 cycle - V3 reagents	37179	22530	9e-05	1	67593	352.733
MN-SoilA1-NoMC	RhizS1	Rhizosphere	Carex spp.	Val Mazia/Matschertal, South Tyrol, Italy; site code LTER_EU_IT_097, 46.6928°, 10.6157°	1000.4	15/07/19 - 15/08/19	NP-TS	Sampling of Carex sp. with entire root system and rhizosphere soil collection according to (Barillot et al., 2013; Praeg et al., 2019)	technical	N	30 mg	Excavating single Carex sp. plant individuals with the entire root system from soil by using a hand-shovel and a generous soil volume to avoid root damage. In the laboratory, Carex sp. individuals were carefully hand-shaken to manually remove very loosely attached soil. Plant phyllosphere and roots were separated at the root collar using a sterile blade. Excised roots of 3-6 plant individuals wer…	N	na	0	NucleoSpin® Soil (MACHEREY-NAGEL) as reported by Praeg et al. (2019)	3.63	341F-805R	CCTACGGGNGGCWGCAG	GACTACNVGGGTWTCTAATCC	http://www.earthmicrobiome.org/protocols-and-standards/16s	9	KAPA HiFi HotStart ReadyMix (Roche Applied Science)	30	MiSeq Standard Flow Cell - 600 cycle - V3 reagents	61676	34666	6e-05	na	nd	454667
MN-SoilA2-MCd1	RhizS1	Rhizosphere	Carex spp.	Val Mazia/Matschertal, South Tyrol, Italy; site code LTER_EU_IT_097, 46.6928°, 10.6157°	1000.4	15/07/19 - 15/08/19	NP-TS	Sampling of Carex sp. with entire root system and rhizosphere soil collection according to (Barillot et al., 2013; Praeg et al., 2019)	technical	N	30 mg	Excavating single Carex sp. plant individuals with the entire root system from soil by using a hand-shovel and a generous soil volume to avoid root damage. In the laboratory, Carex sp. individuals were carefully hand-shaken to manually remove very loosely attached soil. Plant phyllosphere and roots were separated at the root collar using a sterile blade. Excised roots of 3-6 plant individuals wer…	Y	ZymoBIOMICS™ Spike-in Control I	0.2	NucleoSpin® Soil (MACHEREY-NAGEL) as reported by Praeg et al. (2019)	10.3	341F-805R	CCTACGGGNGGCWGCAG	GACTACNVGGGTWTCTAATCC	http://www.earthmicrobiome.org/protocols-and-standards/16s	9	KAPA HiFi HotStart ReadyMix (Roche Applied Science)	30	MiSeq Standard Flow Cell - 600 cycle - V3 reagents	63570	37284	0.10635	1.29058	2.32767e+07	122467
MN-SoilA3-MCd2	RhizS1	Rhizosphere	Carex spp.	Val Mazia/Matschertal, South Tyrol, Italy; site code LTER_EU_IT_097, 46.6928°, 10.6157°	1000.4	15/07/19 - 15/08/19	NP-TS	Sampling of Carex sp. with entire root system and rhizosphere soil collection according to (Barillot et al., 2013; Praeg et al., 2019)	technical	N	30 mg	Excavating single Carex sp. plant individuals with the entire root system from soil by using a hand-shovel and a generous soil volume to avoid root damage. In the laboratory, Carex sp. individuals were carefully hand-shaken to manually remove very loosely attached soil. Plant phyllosphere and roots were separated at the root collar using a sterile blade. Excised roots of 3-6 plant individuals wer…	Y	ZymoBIOMICS™ Spike-in Control I	0.04	NucleoSpin® Soil (MACHEREY-NAGEL) as reported by Praeg et al. (2019)	9.63	341F-805R	CCTACGGGNGGCWGCAG	GACTACNVGGGTWTCTAATCC	http://www.earthmicrobiome.org/protocols-and-standards/16s	9	KAPA HiFi HotStart ReadyMix (Roche Applied Science)	30	MiSeq Standard Flow Cell - 600 cycle - V3 reagents	57797	33263	0.02658	1.63095	1.64037e+07	139333
MN-SoilA4-NoMC	RhizS1	Rhizosphere	Carex spp.	Val Mazia/Matschertal, South Tyrol, Italy; site code LTER_EU_IT_097, 46.6928°, 10.6157°	1000.4	15/07/19 - 15/08/19	NP-TS	Sampling of Carex sp. with entire root system and rhizosphere soil collection according to (Barillot et al., 2013; Praeg et al., 2019)	technical	N	30 mg	Excavating single Carex sp. plant individuals with the entire root system from soil by using a hand-shovel and a generous soil volume to avoid root damage. In the laboratory, Carex sp. individuals were carefully hand-shaken to manually remove very loosely attached soil. Plant phyllosphere and roots were separated at the root collar using a sterile blade. Excised roots of 3-6 plant individuals wer…	N	na	0	NucleoSpin® Soil (MACHEREY-NAGEL) as reported by Praeg et al. (2019)	4.37	341F-805R	CCTACGGGNGGCWGCAG	GACTACNVGGGTWTCTAATCC	http://www.earthmicrobiome.org/protocols-and-standards/16s	9	KAPA HiFi HotStart ReadyMix (Roche Applied Science)	30	MiSeq Standard Flow Cell - 600 cycle - V3 reagents	47722	26157	4e-05	na	nd	na
MN-SoilA5-MCd1	RhizS1	Rhizosphere	Carex spp.	Val Mazia/Matschertal, South Tyrol, Italy; site code LTER_EU_IT_097, 46.6928°, 10.6157°	1000.4	15/07/19 - 15/08/19	NP-TS	Sampling of Carex sp. with entire root system and rhizosphere soil collection according to (Barillot et al., 2013; Praeg et al., 2019)	technical	N	30 mg	Excavating single Carex sp. plant individuals with the entire root system from soil by using a hand-shovel and a generous soil volume to avoid root damage. In the laboratory, Carex sp. individuals were carefully hand-shaken to manually remove very loosely attached soil. Plant phyllosphere and roots were separated at the root collar using a sterile blade. Excised roots of 3-6 plant individuals wer…	Y	ZymoBIOMICS™ Spike-in Control I	0.2	NucleoSpin® Soil (MACHEREY-NAGEL) as reported by Praeg et al. (2019)	10.28	341F-805R	CCTACGGGNGGCWGCAG	GACTACNVGGGTWTCTAATCC	http://www.earthmicrobiome.org/protocols-and-standards/16s	9	KAPA HiFi HotStart ReadyMix (Roche Applied Science)	30	MiSeq Standard Flow Cell - 600 cycle - V3 reagents	59023	35045	0.10655	1.50941	2.16176e+07	125400
MN-SoilA6-MCd2	RhizS1	Rhizosphere	Carex spp.	Val Mazia/Matschertal, South Tyrol, Italy; site code LTER_EU_IT_097, 46.6928°, 10.6157°	1000.4	15/07/19 - 15/08/19	NP-TS	Sampling of Carex sp. with entire root system and rhizosphere soil collection according to (Barillot et al., 2013; Praeg et al., 2019)	technical	N	30 mg	Excavating single Carex sp. plant individuals with the entire root system from soil by using a hand-shovel and a generous soil volume to avoid root damage. In the laboratory, Carex sp. individuals were carefully hand-shaken to manually remove very loosely attached soil. Plant phyllosphere and roots were separated at the root collar using a sterile blade. Excised roots of 3-6 plant individuals wer…	Y	ZymoBIOMICS™ Spike-in Control I	0.04	NucleoSpin® Soil (MACHEREY-NAGEL) as reported by Praeg et al. (2019)	9.77	341F-805R	CCTACGGGNGGCWGCAG	GACTACNVGGGTWTCTAATCC	http://www.earthmicrobiome.org/protocols-and-standards/16s	9	KAPA HiFi HotStart ReadyMix (Roche Applied Science)	30	MiSeq Standard Flow Cell - 600 cycle - V3 reagents	73935	42006	0.022	1.28148	2.18706e+07	na
MN-SoilA7-NoMC	RhizS1	Rhizosphere	Carex spp.	Val Mazia/Matschertal, South Tyrol, Italy; site code LTER_EU_IT_097, 46.6928°, 10.6157°	1000.4	15/07/19 - 15/08/19	NP-TS	Sampling of Carex sp. with entire root system and rhizosphere soil collection according to (Barillot et al., 2013; Praeg et al., 2019)	technical	N	30 mg	Excavating single Carex sp. plant individuals with the entire root system from soil by using a hand-shovel and a generous soil volume to avoid root damage. In the laboratory, Carex sp. individuals were carefully hand-shaken to manually remove very loosely attached soil. Plant phyllosphere and roots were separated at the root collar using a sterile blade. Excised roots of 3-6 plant individuals wer…	N	na	0	NucleoSpin® Soil (MACHEREY-NAGEL) as reported by Praeg et al. (2019)	3.2	341F-805R	CCTACGGGNGGCWGCAG	GACTACNVGGGTWTCTAATCC	http://www.earthmicrobiome.org/protocols-and-standards/16s	9	KAPA HiFi HotStart ReadyMix (Roche Applied Science)	30	MiSeq Standard Flow Cell - 600 cycle - V3 reagents	59670	33866	0	na	nd	na
MN-SoilA8-MCd1	RhizS1	Rhizosphere	Carex spp.	Val Mazia/Matschertal, South Tyrol, Italy; site code LTER_EU_IT_097, 46.6928°, 10.6157°	1000.4	15/07/19 - 15/08/19	NP-TS	Sampling of Carex sp. with entire root system and rhizosphere soil collection according to (Barillot et al., 2013; Praeg et al., 2019)	technical	N	30 mg	Excavating single Carex sp. plant individuals with the entire root system from soil by using a hand-shovel and a generous soil volume to avoid root damage. In the laboratory, Carex sp. individuals were carefully hand-shaken to manually remove very loosely attached soil. Plant phyllosphere and roots were separated at the root collar using a sterile blade. Excised roots of 3-6 plant individuals wer…	Y	ZymoBIOMICS™ Spike-in Control I	0.2	NucleoSpin® Soil (MACHEREY-NAGEL) as reported by Praeg et al. (2019)	9.41	341F-805R	CCTACGGGNGGCWGCAG	GACTACNVGGGTWTCTAATCC	http://www.earthmicrobiome.org/protocols-and-standards/16s	9	KAPA HiFi HotStart ReadyMix (Roche Applied Science)	30	MiSeq Standard Flow Cell - 600 cycle - V3 reagents	54811	31898	0.09508	1.0774	2.83001e+07	na
MN-SoilA9-MCd2	RhizS1	Rhizosphere	Carex spp.	Val Mazia/Matschertal, South Tyrol, Italy; site code LTER_EU_IT_097, 46.6928°, 10.6157°	1000.4	15/07/19 - 15/08/19	NP-TS	Sampling of Carex sp. with entire root system and rhizosphere soil collection according to (Barillot et al., 2013; Praeg et al., 2019)	technical	N	30 mg	Excavating single Carex sp. plant individuals with the entire root system from soil by using a hand-shovel and a generous soil volume to avoid root damage. In the laboratory, Carex sp. individuals were carefully hand-shaken to manually remove very loosely attached soil. Plant phyllosphere and roots were separated at the root collar using a sterile blade. Excised roots of 3-6 plant individuals wer…	Y	ZymoBIOMICS™ Spike-in Control I	0.04	NucleoSpin® Soil (MACHEREY-NAGEL) as reported by Praeg et al. (2019)	6.44	341F-805R	CCTACGGGNGGCWGCAG	GACTACNVGGGTWTCTAATCC	http://www.earthmicrobiome.org/protocols-and-standards/16s	9	KAPA HiFi HotStart ReadyMix (Roche Applied Science)	30	MiSeq Standard Flow Cell - 600 cycle - V3 reagents	52470	28949	0.02884	1.57716	1.53296e+07	na
